# Supplementary material for: Seasonal occurrence and individual variability of bull sharks, Carcharhinus leucas, in a marine reserve of the southwestern Gulf of California
Source: PeerJ. 2024 May 16;12:e17192. doi: 10.7717/peerj.17192 (PMC11102736; doi:10.7717/peerj.17192)
Supplement: Supplemental Information 2 — Daily detections, temperature and chlorophyll. [file peerj-12-17192-s002.xlsx]

## Sheet: Raw Data_Bull Sharks
Date	TAGID	Sex	Total length	No. Detections	Residency	Residency time	Deep detections	Shallow detections	Days tracked	ChlA	SST	Month
2018-05-06	13042	Female	180	123	1	15760	0	123	0	0.476993	24.0406	5
2018-05-07	13042	Female	180	280	1	43049	0	280	1	0.437525	26.2473	5
2018-05-08	13042	Female	180	167	1	23383	0	167	2	0.648683	25.9375	5
2018-05-09	13042	Female	180	48	1	7340	0	48	3	0.576836	26.1231	5
2018-05-10	13042	Female	180	40	1	4720	0	40	4	0.547043	24.2827	5
2018-05-11	13042	Female	180	14	1	2923	0	14	5	0.517249	23.6162	5
2018-05-12	13042	Female	180	120	1	18335	0	120	6	0.394872	22.74	5
2018-05-13	13042	Female	180	274	1	38061	0	274	7	0.457364	23.8865	5
2018-05-14	13042	Female	180	178	1	25692	0	178	8	0.428921	25.033	5
2018-05-15	13042	Female	180	239	1	37845	0	239	9	0.363629	25.5814	5
2018-05-16	13042	Female	180	195	1	31531	0	195	10	0.340776	26.2106	5
2018-05-17	13042	Female	180	265	1	44358	0	265	11	0.317924	26.8399	5
2018-05-18	13042	Female	180	198	1	30897	0	198	12	0.295072	26.2676	5
2018-05-19	13042	Female	180	176	1	26598	0	176	13	0.224811	25.2125	5
2018-05-20	13042	Female	180	231	1	35943	0	231	14	0.302754	25.7443	5
2018-05-21	13042	Female	180	234	1	38990	0	234	15	0.253903	26.2761	5
2018-05-22	13042	Female	180	156	1	25038	0	156	16	0.310344	27.5786	5
2018-05-23	13042	Female	180	132	1	22667	0	132	17	0.272916	26.7345	5
2018-05-24	13042	Female	180	281	1	41181	0	281	18	0.435236	28.7511	5
2018-05-25	13042	Female	180	168	1	27068	0	168	19	0.321958	27.2264	5
2018-05-26	13042	Female	180	427	1	62151	0	427	20	0.295463	25.7017	5
2018-05-27	13042	Female	180	278	1	41557	0	278	21	0.268968	27.3872	5
2018-05-28	13042	Female	180	199	1	31094	0	199	22	0.226658	28.3889	5
2018-05-29	13042	Female	180	64	1	9356	0	64	23	0.280499	25.94	5
2018-05-30	13042	Female	180	359	1	61440	0	359	24	0.248253	28.1525	5
2018-05-31	13042	Female	180	117	1	20853	0	117	25	0.301983	27.7763	5
2018-06-01	13042	Female	180	228	1	35558	0	228	26	0.302074	27.6472	6
2018-06-02	13042	Female	180	121	1	19102	0	121	27	0.302165	27.5182	6
2018-06-03	13042	Female	180	275	1	52127	0	275	28	0.302256	26.9627	6
2018-06-04	13042	Female	180	58	1	10810	0	58	29	0.302347	25.805	6
2018-06-05	13042	Female	180	0	0	0	0	0	30	2.77338	24.9531	6
2018-06-06	13042	Female	180	59	1	11424	0	59	31	0.393701	24.5219	6
2018-06-07	13042	Female	180	139	1	29519	0	139	32	0.602744	24.3686	6
2018-06-08	13042	Female	180	190	1	33887	0	190	33	0.51575	24.7266	6
2018-06-09	13042	Female	180	261	1	53970	0	261	34	0.428755	26.1881	6
2018-06-10	13042	Female	180	109	1	20855	0	109	35	0.34176	27.6496	6
2018-06-11	13042	Female	180	148	1	29347	0	148	36	0.381041	26.7861	6
2018-06-12	13042	Female	180	0	0	0	0	0	37	0.420321	25.7796	6
2018-06-13	13042	Female	180	0	0	0	0	0	38	0.459602	24.7731	6
2018-06-14	13042	Female	180	0	0	0	0	0	39	0.498882	23.7666	6
2018-06-15	13042	Female	180	0	0	0	0	0	40	0.538163	22.7601	6
2018-06-16	13042	Female	180	0	0	0	0	0	41	0.785833	23.854	6
2018-06-17	13042	Female	180	18	1	2383	0	18	42	0.742308	25.235	6
2018-06-18	13042	Female	180	3	1	279	0	3	43	0.698783	26.6161	6
2018-06-19	13042	Female	180	26	1	3266	0	26	44	0.655257	24.3578	6
2018-06-20	13042	Female	180	77	1	15294	0	77	45	0.351064	23.9228	6
2018-06-21	13042	Female	180	153	1	29501	0	153	46	0.531053	24.1092	6
2018-06-22	13042	Female	180	290	1	44173	0	290	47	0.162763	22.8301	6
2018-06-23	13042	Female	180	245	1	33269	0	245	48	0.507484	24.3124	6
2018-06-24	13042	Female	180	0	0	0	0	0	49	0.46649	25.2659	6
2018-06-25	13042	Female	180	130	1	20912	0	130	50	1.04186	24.9971	6
2018-06-26	13042	Female	180	124	1	17940	0	124	51	0.401521	25.4138	6
2018-06-27	13042	Female	180	79	1	15474	0	79	52	0.346724	25.3825	6
2018-06-28	13042	Female	180	203	1	28177	0	203	53	0.383405	26.7345	6
2018-06-29	13042	Female	180	28	1	3617	0	28	54	0.352911	26.9861	6
2018-06-30	13042	Female	180	141	1	21693	0	141	55	0.415188	26.559	6
2018-07-01	13042	Female	180	43	1	5571	0	43	56	0.241831	28.3978	7
2018-07-02	13042	Female	180	127	1	23940	0	127	57	0.37144	27.1602	7
2018-07-03	13042	Female	180	32	1	4988	0	32	58	0.327005	27.5966	7
2018-07-04	13042	Female	180	34	1	4878	0	34	59	0.282571	28.0329	7
2018-07-05	13042	Female	180	145	1	19109	0	145	60	0.238136	28.0782	7
2018-07-06	13042	Female	180	184	1	27151	0	184	61	0.196296	28.1757	7
2018-07-07	13042	Female	180	80	1	12089	0	80	62	0.258941	28.8212	7
2018-07-08	13042	Female	180	119	1	15674	0	119	63	0.200511	28.8666	7
2018-07-09	13042	Female	180	32	1	3345	0	32	64	0.19977	29.5101	7
2018-07-10	13042	Female	180	0	0	0	0	0	65	0.111781	29.23	7
2018-07-11	13042	Female	180	127	1	17712	0	127	66	0.148594	28.9498	7
2018-07-12	13042	Female	180	176	1	22670	0	176	67	0.185408	30.3739	7
2018-07-13	13042	Female	180	149	1	20206	0	149	68	0.199366	29.2827	7
2018-07-14	13042	Female	180	104	1	13107	0	104	69	0.213324	29.6831	7
2018-07-15	13042	Female	180	193	1	26877	0	193	70	0.196371	29.1019	7
2018-07-16	13042	Female	180	290	1	41455	0	290	71	0.168945	28.7274	7
2018-07-17	13042	Female	180	331	1	45003	0	331	72	0.192224	29.2216	7
2018-07-18	13042	Female	180	215	1	31627	0	215	73	0.215504	29.7158	7
2018-07-19	13042	Female	180	376	1	56012	0	376	74	0.278315	29.3155	7
2018-07-20	13042	Female	180	228	1	28969	0	228	75	0.341127	28.9152	7
2018-07-21	13042	Female	180	157	1	21001	0	157	76	0.188322	29.5333	7
2018-07-22	13042	Female	180	160	1	24939	0	160	77	0.12689	29.7872	7
2018-07-23	13042	Female	180	37	1	4886	0	37	78	0.179775	29.1883	7
2018-07-24	13042	Female	180	0	0	0	0	0	79	0.119249	27.6265	7
2018-07-25	13042	Female	180	0	0	0	0	0	80	0.286446	28.3004	7
2018-07-26	13042	Female	180	0	0	0	0	0	81	0.249123	28.3564	7
2018-07-27	13042	Female	180	0	0	0	0	0	82	0.2118	28.4123	7
2018-07-28	13042	Female	180	0	0	0	0	0	83	0.174477	28.5844	7
2018-07-29	13042	Female	180	0	0	0	0	0	84	0.172343	28.4313	7
2018-07-30	13042	Female	180	0	0	0	0	0	85	0.17021	29.6878	7
2018-07-31	13042	Female	180	0	0	0	0	0	86	0.135457	30.3415	7
2018-08-01	13042	Female	180	0	0	0	0	0	87	0.15813	29.225	8
2018-08-02	13042	Female	180	0	0	0	0	0	88	0.143533	29.9369	8
2018-08-03	13042	Female	180	180	1	24476	0	180	89	0.214283	29.1593	8
2018-08-04	13042	Female	180	182	1	22764	0	182	90	0.205969	29.3226	8
2018-08-05	13042	Female	180	84	1	13538	0	84	91	0.197655	29.4859	8
2018-08-06	13042	Female	180	219	1	29323	0	219	92	0.189341	30.6218	8
2018-08-07	13042	Female	180	51	1	8165	0	51	93	0.179135	30.324	8
2018-08-08	13042	Female	180	0	0	0	0	0	94	0.16893	30.0261	8
2018-08-09	13042	Female	180	0	0	0	0	0	95	0.158724	29.7282	8
2018-08-10	13042	Female	180	0	0	0	0	0	96	0.174474	29.047	8
2018-08-11	13042	Female	180	0	0	0	0	0	97	0.190223	28.3658	8
2018-08-12	13042	Female	180	0	0	0	0	0	98	0.205973	29.5099	8
2018-08-13	13042	Female	180	0	0	0	0	0	99	0.177721	30.3465	8
2018-08-14	13042	Female	180	0	0	0	0	0	100	0.55864	29.7495	8
2018-08-15	13042	Female	180	0	0	0	0	0	101	0.174295	29.1525	8
2018-08-16	13042	Female	180	0	0	0	0	0	102	0.155381	29.76	8
2018-08-17	13042	Female	180	0	0	0	0	0	103	0.16706	29.5356	8
2018-08-18	13042	Female	180	0	0	0	0	0	104	0.127209	29.4611	8
2018-08-19	13042	Female	180	0	0	0	0	0	105	0.18366	30.5981	8
2018-08-20	13042	Female	180	0	0	0	0	0	106	0.176004	30.7332	8
2018-08-21	13042	Female	180	0	0	0	0	0	107	0.168347	30.8684	8
2018-08-22	13042	Female	180	0	0	0	0	0	108	0.16069	31.0036	8
2018-08-23	13042	Female	180	0	0	0	0	0	109	0.153034	31.1387	8
2018-08-24	13042	Female	180	0	0	0	0	0	110	0.148993	29.901	8
2018-08-25	13042	Female	180	0	0	0	0	0	111	0.131205	30.9021	8
2018-08-26	13042	Female	180	0	0	0	0	0	112	0.154281	30.7414	8
2018-08-27	13042	Female	180	0	0	0	0	0	113	0.157695	30.8017	8
2018-08-28	13042	Female	180	0	0	0	0	0	114	0.161109	30.862	8
2018-08-29	13042	Female	180	0	0	0	0	0	115	0.150899	30.848	8
2018-08-30	13042	Female	180	0	0	0	0	0	116	0.140689	30.8339	8
2018-08-31	13042	Female	180	0	0	0	0	0	117	0.13048	31.0897	8
2018-09-01	13042	Female	180	0	0	0	0	0	118	0.255258	30.7924	9
2018-09-02	13042	Female	180	0	0	0	0	0	119	0.131007	30.4952	9
2018-09-03	13042	Female	180	0	0	0	0	0	120	0.117594	30.9003	9
2018-09-04	13042	Female	180	0	0	0	0	0	121	0.138264	31.0298	9
2018-09-05	13042	Female	180	0	0	0	0	0	122	0.137469	31.3675	9
2018-09-06	13042	Female	180	0	0	0	0	0	123	0.136675	31.7051	9
2018-09-07	13042	Female	180	0	0	0	0	0	124	0.135881	31.4729	9
2018-09-08	13042	Female	180	0	0	0	0	0	125	0.135087	31.2407	9
2018-09-09	13042	Female	180	0	0	0	0	0	126	0.134293	31.0085	9
2018-09-10	13042	Female	180	0	0	0	0	0	127	0.133498	30.7763	9
2018-09-11	13042	Female	180	0	0	0	0	0	128	0.165644	32.1977	9
2018-09-12	13042	Female	180	0	0	0	0	0	129	0.167068	32.0632	9
2018-09-13	13042	Female	180	0	0	0	0	0	130	0.168491	31.9286	9
2018-09-14	13042	Female	180	0	0	0	0	0	131	0.140402	29.475	9
2018-09-15	13042	Female	180	0	0	0	0	0	132	0.130156	29.7829	9
2018-09-16	13042	Female	180	0	0	0	0	0	133	0.11991	30.0909	9
2018-09-17	13042	Female	180	0	0	0	0	0	134	0.085746	29.9618	9
2018-09-18	13042	Female	180	0	0	0	0	0	135	0.164164	29.8328	9
2018-09-19	13042	Female	180	0	0	0	0	0	136	0.242583	29.7038	9
2018-09-20	13042	Female	180	0	0	0	0	0	137	0.321001	29.5747	9
2018-09-21	13042	Female	180	0	0	0	0	0	138	0.22987	30.4957	9
2018-09-22	13042	Female	180	0	0	0	0	0	139	0.13874	31.4167	9
2018-09-23	13042	Female	180	0	0	0	0	0	140	0.141089	31.9284	9
2018-09-24	13042	Female	180	0	0	0	0	0	141	0.117007	30.4224	9
2018-09-25	13042	Female	180	0	0	0	0	0	142	0.144579	31.0329	9
2018-09-26	13042	Female	180	0	0	0	0	0	143	0.10121	29.7291	9
2018-09-27	13042	Female	180	0	0	0	0	0	144	0.144531	29.3078	9
2018-09-28	13042	Female	180	0	0	0	0	0	145	0.141427	30.0193	9
2018-09-29	13042	Female	180	0	0	0	0	0	146	0.138324	30.7309	9
2018-09-30	13042	Female	180	0	0	0	0	0	147	0.144224	30.5936	9
2018-10-01	13042	Female	180	0	0	0	0	0	148	0.143963	29.7783	10
2018-10-02	13042	Female	180	0	0	0	0	0	149	0.119403	30.9798	10
2018-10-03	13042	Female	180	0	0	0	0	0	150	0.121257	31.2469	10
2018-10-04	13042	Female	180	0	0	0	0	0	151	0.148443	31.1301	10
2018-10-05	13042	Female	180	0	0	0	0	0	152	0.114958	32.1944	10
2018-10-06	13042	Female	180	0	0	0	0	0	153	0.144615	31.469	10
2018-10-07	13042	Female	180	0	0	0	0	0	154	0.146493	30.7986	10
2018-10-08	13042	Female	180	0	0	0	0	0	155	0.148372	30.1282	10
2018-10-09	13042	Female	180	0	0	0	0	0	156	0.119436	29.7792	10
2018-10-10	13042	Female	180	0	0	0	0	0	157	0.123507	29.9055	10
2018-10-11	13042	Female	180	0	0	0	0	0	158	0.114244	30.0706	10
2018-10-12	13042	Female	180	0	0	0	0	0	159	0.164878	30.2357	10
2018-10-13	13042	Female	180	0	0	0	0	0	160	0.130118	28.9651	10
2018-10-14	13042	Female	180	0	0	0	0	0	161	0.0941297	29.3476	10
2018-10-15	13042	Female	180	0	0	0	0	0	162	0.139968	29.413	10
2018-10-16	13042	Female	180	0	0	0	0	0	163	0.105995	28.3429	10
2018-10-17	13042	Female	180	0	0	0	0	0	164	0.124492	28.927	10
2018-10-18	13042	Female	180	0	0	0	0	0	165	0.117232	28.4762	10
2018-10-19	13042	Female	180	0	0	0	0	0	166	0.104071	28.678	10
2018-10-20	13042	Female	180	0	0	0	0	0	167	0.13998	28.9365	10
2018-10-21	13042	Female	180	0	0	0	0	0	168	0.147637	28.8377	10
2018-10-22	13042	Female	180	0	0	0	0	0	169	0.155295	28.7388	10
2018-10-23	13042	Female	180	0	0	0	0	0	170	0.162952	28.64	10
2018-10-24	13042	Female	180	0	0	0	0	0	171	0.170609	28.5411	10
2018-10-25	13042	Female	180	0	0	0	0	0	172	0.118559	28.5198	10
2018-10-26	13042	Female	180	0	0	0	0	0	173	0.110855	28.3466	10
2018-10-27	13042	Female	180	0	0	0	0	0	174	0.136786	28.0587	10
2018-10-28	13042	Female	180	0	0	0	0	0	175	0.12999	29.8032	10
2018-10-29	13042	Female	180	0	0	0	0	0	176	0.160678	29.5253	10
2018-10-30	13042	Female	180	0	0	0	0	0	177	0.116492	30.137	10
2018-10-31	13042	Female	180	0	0	0	0	0	178	0.119441	28.8402	10
2018-11-01	13042	Female	180	0	0	0	0	0	179	0.122391	27.5433	11
2018-11-02	13042	Female	180	0	0	0	0	0	180	0.133087	27.7971	11
2018-11-03	13042	Female	180	0	0	0	0	0	181	0.132082	27.6142	11
2018-11-04	13042	Female	180	0	0	0	0	0	182	0.157516	28.0952	11
2018-11-05	13042	Female	180	0	0	0	0	0	183	0.149088	29.2156	11
2018-11-06	13042	Female	180	0	0	0	0	0	184	0.145724	28.4589	11
2018-11-07	13042	Female	180	0	0	0	0	0	185	0.151355	28.8192	11
2018-11-08	13042	Female	180	0	0	0	0	0	186	0.151799	28.3557	11
2018-11-09	13042	Female	180	0	0	0	0	0	187	0.152243	27.8922	11
2018-11-10	13042	Female	180	0	0	0	0	0	188	0.131755	28.5067	11
2018-11-11	13042	Female	180	0	0	0	0	0	189	0.111266	29.1211	11
2018-11-12	13042	Female	180	0	0	0	0	0	190	0.141395	27.9721	11
2018-11-13	13042	Female	180	0	0	0	0	0	191	0.150558	28.2383	11
2018-11-14	13042	Female	180	0	0	0	0	0	192	0.163341	27.4319	11
2018-11-15	13042	Female	180	0	0	0	0	0	193	0.16786	28.6569	11
2018-11-16	13042	Female	180	0	0	0	0	0	194	0.180096	22.9728	11
2018-11-17	13042	Female	180	0	0	0	0	0	195	0.736923	25.0706	11
2018-11-18	13042	Female	180	0	0	0	0	0	196	0.595919	27.1684	11
2018-11-19	13042	Female	180	0	0	0	0	0	197	1.28924	27.6465	11
2018-11-20	13042	Female	180	0	0	0	0	0	198	0.135748	28.1247	11
2018-11-21	13042	Female	180	291	1	39581	0	291	199	0.199925	28.6028	11
2018-11-22	13042	Female	180	414	1	58048	0	414	200	0.203097	29.0809	11
2018-11-23	13042	Female	180	403	1	37254	0	403	201	0.209129	26.8694	11
2018-11-24	13042	Female	180	266	1	38893	0	266	202	0.187091	27.0992	11
2018-11-25	13042	Female	180	342	1	38247	0	342	203	0.165052	27.3291	11
2018-11-26	13042	Female	180	350	1	51228	0	350	204	0.134968	26.4409	11
2018-11-27	13042	Female	180	96	1	15175	0	96	205	0.161199	26.7182	11
2018-11-28	13042	Female	180	0	0	0	0	0	206	0.18743	26.9955	11
2018-11-29	13042	Female	180	280	1	42882	0	280	207	0.193397	27.2302	11
2018-11-30	13042	Female	180	358	1	56126	0	358	208	0.234095	26.7631	11
2018-12-01	13042	Female	180	403	1	45014	0	403	209	0.179836	26.4746	12
2018-12-02	13042	Female	180	413	1	42207	0	413	210	0.183713	26.4401	12
2018-12-03	13042	Female	180	271	1	32030	0	271	211	0.209534	26.0082	12
2018-12-04	13042	Female	180	278	1	44373	0	278	212	0.19352	26.2172	12
2018-12-05	13042	Female	180	450	1	38799	0	450	213	0.182774	26.2061	12
2018-12-06	13042	Female	180	266	1	36757	0	266	214	0.432776	26.0954	12
2018-12-07	13042	Female	180	94	1	13026	0	94	215	0.329187	25.9848	12
2018-12-08	13042	Female	180	386	1	35393	0	386	216	0.225597	25.8741	12
2018-12-09	13042	Female	180	443	1	48145	0	443	217	0.3179	26.1186	12
2018-12-10	13042	Female	180	297	1	41627	0	297	218	0.431388	25.0168	12
2018-12-11	13042	Female	180	257	1	42986	0	257	219	0.544876	23.915	12
2018-12-12	13042	Female	180	225	1	38787	0	225	220	0.461609	24.5782	12
2018-12-13	13042	Female	180	263	1	39131	0	263	221	0.378342	25.2414	12
2018-12-14	13042	Female	180	338	1	48534	0	338	222	0.295075	25.9046	12
2018-12-15	13042	Female	180	312	1	44671	0	312	223	0.305397	25.9327	12
2018-12-16	13042	Female	180	226	1	33211	0	226	224	0.31572	25.9609	12
2018-12-17	13042	Female	180	267	1	42979	0	267	225	0.326042	25.989	12
2018-12-18	13042	Female	180	108	1	15950	0	108	226	0.531095	25.595	12
2018-12-19	13042	Female	180	70	1	8254	0	70	227	0.489701	24.509	12
2018-12-20	13042	Female	180	45	1	6120	0	45	228	0.550248	24.9562	12
2018-12-21	13042	Female	180	32	1	6279	0	32	229	0.642088	25.4034	12
2018-12-22	13042	Female	180	138	1	23578	0	138	230	1.07359	25.8506	12
2018-12-23	13042	Female	180	125	1	19697	0	125	231	2.31465	25.6452	12
2018-12-24	13042	Female	180	165	1	27106	0	165	232	0.235296	25.4397	12
2018-12-25	13042	Female	180	154	1	26343	0	154	233	0.465962	25.2342	12
2018-12-26	13042	Female	180	114	1	17743	0	114	234	0.584214	24.9893	12
2018-12-27	13042	Female	180	51	1	7600	0	51	235	0.702466	24.7443	12
2018-12-28	13042	Female	180	39	1	4834	0	39	236	1.88606	24.4385	12
2018-12-29	13042	Female	180	231	1	35725	0	231	237	0.312593	24.1327	12
2018-12-30	13042	Female	180	74	1	11048	0	74	238	0.415342	24.4805	12
2018-12-31	13042	Female	180	171	1	27467	0	171	239	0.387898	25.1068	12
2019-01-01	13042	Female	180	167	1	25497	0	167	240	0.870627	24.5715	1
2019-01-02	13042	Female	180	207	1	32541	0	207	241	1.35336	24.0362	1
2019-01-03	13042	Female	180	12	1	1738	0	12	242	1.83608	23.5009	1
2019-01-04	13042	Female	180	217	1	34454	0	217	243	1.06322	24.1627	1
2019-01-05	13042	Female	180	153	1	29382	0	153	244	0.290348	24.8245	1
2019-01-06	13042	Female	180	337	1	46243	0	337	245	0.267098	24.8822	1
2019-01-07	13042	Female	180	219	1	31925	0	219	246	0.243847	24.94	1
2019-01-08	13042	Female	180	67	1	12546	0	67	247	0.426089	24.8267	1
2019-01-09	13042	Female	180	39	1	7957	0	39	248	0.369818	25.4342	1
2019-01-10	13042	Female	180	155	1	29760	0	155	249	0.322525	24.6769	1
2019-01-11	13042	Female	180	120	1	29322	0	120	250	0.309285	24.7494	1
2019-01-12	13042	Female	180	174	1	26303	0	174	251	0.296044	24.8219	1
2019-01-13	13042	Female	180	136	1	29607	0	136	252	0.280388	24.9889	1
2019-01-14	13042	Female	180	83	1	13880	0	83	253	0.278905	24.9068	1
2019-01-15	13042	Female	180	185	1	33964	0	185	254	0.277422	24.8246	1
2019-01-16	13042	Female	180	96	1	14837	0	96	255	0.275939	24.7425	1
2019-01-17	13042	Female	180	66	1	11646	0	66	256	0.267753	24.43	1
2019-01-18	13042	Female	180	202	1	30699	0	202	257	0.259566	24.1175	1
2019-01-19	13042	Female	180	59	1	12571	0	59	258	0.25138	23.805	1
2019-01-20	13042	Female	180	156	1	23341	0	156	259	0.297662	24.6231	1
2019-01-21	13042	Female	180	142	1	27048	0	142	260	0.256488	25.1278	1
2019-01-22	13042	Female	180	256	1	56773	0	256	261	0.191347	24.5464	1
2019-01-23	13042	Female	180	28	1	4040	0	28	262	0.343783	24.3901	1
2019-01-24	13042	Female	180	1	0	0	0	1	263	0.47195	23.7241	1
2019-01-25	13042	Female	180	0	0	0	0	0	264	0.35295	23.0581	1
2019-01-26	13042	Female	180	3	1	581	0	3	265	0.233951	22.3921	1
2019-01-27	13042	Female	180	150	1	25049	0	150	266	0.219097	22.8964	1
2019-01-28	13042	Female	180	211	1	39532	0	211	267	0.204242	23.4008	1
2019-01-29	13042	Female	180	181	1	34318	0	181	268	0.175942	23.9051	1
2019-01-30	13042	Female	180	57	1	11265	0	57	269	0.262053	24.4095	1
2018-05-06	13044	Female	160	31	1	5282	0	31	0	0.476993	24.0406	5
2018-05-07	13044	Female	160	71	1	14691	0	71	1	0.437525	26.2473	5
2018-05-08	13044	Female	160	90	1	15423	0	90	2	0.648683	25.9375	5
2018-05-09	13044	Female	160	55	1	14009	0	55	3	0.576836	26.1231	5
2018-05-10	13044	Female	160	93	1	22104	0	93	4	0.547043	24.2827	5
2018-05-11	13044	Female	160	88	1	19460	0	88	5	0.517249	23.6162	5
2018-05-12	13044	Female	160	81	1	16926	0	81	6	0.394872	22.74	5
2018-05-13	13044	Female	160	76	1	10580	0	76	7	0.457364	23.8865	5
2018-05-14	13044	Female	160	81	1	15389	0	81	8	0.428921	25.033	5
2018-05-15	13044	Female	160	65	1	11357	0	65	9	0.363629	25.5814	5
2018-05-16	13044	Female	160	38	1	7489	0	38	10	0.340776	26.2106	5
2018-05-17	13044	Female	160	80	1	17283	0	80	11	0.317924	26.8399	5
2018-05-18	13044	Female	160	30	1	6749	0	30	12	0.295072	26.2676	5
2018-05-19	13044	Female	160	49	1	8758	0	49	13	0.224811	25.2125	5
2018-05-20	13044	Female	160	75	1	14380	0	75	14	0.302754	25.7443	5
2018-05-21	13044	Female	160	85	1	15859	0	85	15	0.253903	26.2761	5
2018-05-22	13044	Female	160	62	1	11461	0	62	16	0.310344	27.5786	5
2018-05-23	13044	Female	160	38	1	8308	0	38	17	0.272916	26.7345	5
2018-05-24	13044	Female	160	46	1	9753	0	46	18	0.435236	28.7511	5
2018-05-25	13044	Female	160	110	1	22135	0	110	19	0.321958	27.2264	5
2018-05-26	13044	Female	160	129	1	22799	0	129	20	0.295463	25.7017	5
2018-05-27	13044	Female	160	66	1	10874	0	66	21	0.268968	27.3872	5
2018-05-28	13044	Female	160	104	1	17891	0	104	22	0.226658	28.3889	5
2018-05-29	13044	Female	160	21	1	3387	0	21	23	0.280499	25.94	5
2018-05-30	13044	Female	160	5	1	935	0	5	24	0.248253	28.1525	5
2018-05-31	13044	Female	160	3	1	124	0	3	25	0.301983	27.7763	5
2018-06-01	13044	Female	160	23	1	4391	0	23	26	0.302074	27.6472	6
2018-06-02	13044	Female	160	8	1	573	0	8	27	0.302165	27.5182	6
2018-06-03	13044	Female	160	1	0	0	0	1	28	0.302256	26.9627	6
2018-06-04	13044	Female	160	0	0	0	0	0	29	0.302347	25.805	6
2018-06-05	13044	Female	160	81	1	14477	0	81	30	2.77338	24.9531	6
2018-06-06	13044	Female	160	9	1	1200	0	9	31	0.393701	24.5219	6
2018-06-07	13044	Female	160	3	0	0	0	3	32	0.602744	24.3686	6
2018-06-08	13044	Female	160	35	1	5962	0	35	33	0.51575	24.7266	6
2018-06-09	13044	Female	160	45	1	6508	0	45	34	0.428755	26.1881	6
2018-06-10	13044	Female	160	61	1	12945	0	61	35	0.34176	27.6496	6
2018-06-11	13044	Female	160	35	1	5928	0	35	36	0.381041	26.7861	6
2018-06-12	13044	Female	160	30	1	3709	0	30	37	0.420321	25.7796	6
2018-06-13	13044	Female	160	16	1	1631	0	16	38	0.459602	24.7731	6
2018-06-14	13044	Female	160	0	0	0	0	0	39	0.498882	23.7666	6
2018-06-15	13044	Female	160	0	0	0	0	0	40	0.538163	22.7601	6
2018-06-16	13044	Female	160	0	0	0	0	0	41	0.785833	23.854	6
2018-06-17	13044	Female	160	46	1	4825	0	46	42	0.742308	25.235	6
2018-06-18	13044	Female	160	11	1	1767	0	11	43	0.698783	26.6161	6
2018-06-19	13044	Female	160	22	1	2355	0	22	44	0.655257	24.3578	6
2018-06-20	13044	Female	160	1	0	0	0	1	45	0.351064	23.9228	6
2018-06-21	13044	Female	160	21	1	4512	0	21	46	0.531053	24.1092	6
2018-06-22	13044	Female	160	126	1	31353	0	126	47	0.162763	22.8301	6
2018-06-23	13044	Female	160	8	1	554	0	8	48	0.507484	24.3124	6
2018-06-24	13044	Female	160	0	0	0	0	0	49	0.46649	25.2659	6
2018-06-25	13044	Female	160	86	1	13610	0	86	50	1.04186	24.9971	6
2018-06-26	13044	Female	160	6	1	153	0	6	51	0.401521	25.4138	6
2018-06-27	13044	Female	160	0	0	0	0	0	52	0.346724	25.3825	6
2018-06-28	13044	Female	160	58	1	13636	0	58	53	0.383405	26.7345	6
2018-06-29	13044	Female	160	2	0	0	0	2	54	0.352911	26.9861	6
2018-06-30	13044	Female	160	5	1	871	0	5	55	0.415188	26.559	6
2018-07-01	13044	Female	160	8	1	655	0	8	56	0.241831	28.3978	7
2018-07-02	13044	Female	160	11	1	1636	0	11	57	0.37144	27.1602	7
2018-07-03	13044	Female	160	3	1	173	0	3	58	0.327005	27.5966	7
2018-07-04	13044	Female	160	18	1	2656	0	18	59	0.282571	28.0329	7
2018-07-05	13044	Female	160	3	1	828	0	3	60	0.238136	28.0782	7
2018-07-06	13044	Female	160	19	1	2278	0	19	61	0.196296	28.1757	7
2018-07-07	13044	Female	160	7	1	2070	0	7	62	0.258941	28.8212	7
2018-07-08	13044	Female	160	2	1	77	0	2	63	0.200511	28.8666	7
2018-07-09	13044	Female	160	7	1	286	0	7	64	0.19977	29.5101	7
2018-07-10	13044	Female	160	11	1	2099	0	11	65	0.111781	29.23	7
2018-07-11	13044	Female	160	32	1	9661	0	32	66	0.148594	28.9498	7
2018-07-12	13044	Female	160	0	0	0	0	0	67	0.185408	30.3739	7
2018-07-13	13044	Female	160	44	1	8732	0	44	68	0.199366	29.2827	7
2018-07-14	13044	Female	160	8	1	2055	0	8	69	0.213324	29.6831	7
2018-07-15	13044	Female	160	0	0	0	0	0	70	0.196371	29.1019	7
2018-07-16	13044	Female	160	29	1	6287	0	29	71	0.168945	28.7274	7
2018-07-17	13044	Female	160	15	1	2050	0	15	72	0.192224	29.2216	7
2018-07-18	13044	Female	160	20	1	5540	0	20	73	0.215504	29.7158	7
2018-07-19	13044	Female	160	26	1	3932	0	26	74	0.278315	29.3155	7
2018-07-20	13044	Female	160	41	1	10312	0	41	75	0.341127	28.9152	7
2018-07-21	13044	Female	160	23	1	5729	0	23	76	0.188322	29.5333	7
2018-07-22	13044	Female	160	40	1	8424	0	40	77	0.12689	29.7872	7
2018-07-23	13044	Female	160	42	1	6566	0	42	78	0.179775	29.1883	7
2018-07-24	13044	Female	160	29	1	6462	0	29	79	0.119249	27.6265	7
2018-07-25	13044	Female	160	0	0	0	0	0	80	0.286446	28.3004	7
2018-07-26	13044	Female	160	0	0	0	0	0	81	0.249123	28.3564	7
2018-07-27	13044	Female	160	0	0	0	0	0	82	0.2118	28.4123	7
2018-07-28	13044	Female	160	0	0	0	0	0	83	0.174477	28.5844	7
2018-07-29	13044	Female	160	131	1	23993	0	131	84	0.172343	28.4313	7
2018-07-30	13044	Female	160	161	1	25818	0	161	85	0.17021	29.6878	7
2018-07-31	13044	Female	160	92	1	16309	0	92	86	0.135457	30.3415	7
2018-08-01	13044	Female	160	68	1	12532	0	68	87	0.15813	29.225	8
2018-08-02	13044	Female	160	88	1	10136	0	88	88	0.143533	29.9369	8
2018-08-03	13044	Female	160	88	1	15204	0	88	89	0.214283	29.1593	8
2018-08-04	13044	Female	160	47	1	9209	0	47	90	0.205969	29.3226	8
2018-08-05	13044	Female	160	71	1	9603	0	71	91	0.197655	29.4859	8
2018-08-06	13044	Female	160	73	1	13511	0	73	92	0.189341	30.6218	8
2018-08-07	13044	Female	160	136	1	18595	0	136	93	0.179135	30.324	8
2018-08-08	13044	Female	160	46	1	6886	0	46	94	0.16893	30.0261	8
2018-08-09	13044	Female	160	0	0	0	0	0	95	0.158724	29.7282	8
2018-08-10	13044	Female	160	0	0	0	0	0	96	0.174474	29.047	8
2018-08-11	13044	Female	160	0	0	0	0	0	97	0.190223	28.3658	8
2018-08-12	13044	Female	160	0	0	0	0	0	98	0.205973	29.5099	8
2018-08-13	13044	Female	160	0	0	0	0	0	99	0.177721	30.3465	8
2018-08-14	13044	Female	160	0	0	0	0	0	100	0.55864	29.7495	8
2018-08-15	13044	Female	160	0	0	0	0	0	101	0.174295	29.1525	8
2018-08-16	13044	Female	160	34	1	4375	0	34	102	0.155381	29.76	8
2018-08-17	13044	Female	160	163	1	21442	0	163	103	0.16706	29.5356	8
2018-08-18	13044	Female	160	20	1	2173	0	20	104	0.127209	29.4611	8
2018-08-19	13044	Female	160	295	1	23714	0	295	105	0.18366	30.5981	8
2018-08-20	13044	Female	160	569	1	46752	0	569	106	0.176004	30.7332	8
2018-08-21	13044	Female	160	534	1	45153	0	534	107	0.168347	30.8684	8
2018-08-22	13044	Female	160	610	1	44264	0	610	108	0.16069	31.0036	8
2018-08-23	13044	Female	160	642	1	49458	0	642	109	0.153034	31.1387	8
2018-08-24	13044	Female	160	556	1	41049	0	556	110	0.148993	29.901	8
2018-08-25	13044	Female	160	431	1	35834	0	431	111	0.131205	30.9021	8
2018-08-26	13044	Female	160	254	1	23612	0	254	112	0.154281	30.7414	8
2018-08-27	13044	Female	160	0	0	0	0	0	113	0.157695	30.8017	8
2018-08-28	13044	Female	160	0	0	0	0	0	114	0.161109	30.862	8
2018-08-29	13044	Female	160	0	0	0	0	0	115	0.150899	30.848	8
2018-08-30	13044	Female	160	0	0	0	0	0	116	0.140689	30.8339	8
2018-08-31	13044	Female	160	0	0	0	0	0	117	0.13048	31.0897	8
2018-09-01	13044	Female	160	0	0	0	0	0	118	0.255258	30.7924	9
2018-09-02	13044	Female	160	0	0	0	0	0	119	0.131007	30.4952	9
2018-09-03	13044	Female	160	0	0	0	0	0	120	0.117594	30.9003	9
2018-09-04	13044	Female	160	0	0	0	0	0	121	0.138264	31.0298	9
2018-09-05	13044	Female	160	0	0	0	0	0	122	0.137469	31.3675	9
2018-09-06	13044	Female	160	0	0	0	0	0	123	0.136675	31.7051	9
2018-09-07	13044	Female	160	0	0	0	0	0	124	0.135881	31.4729	9
2018-09-08	13044	Female	160	0	0	0	0	0	125	0.135087	31.2407	9
2018-09-09	13044	Female	160	0	0	0	0	0	126	0.134293	31.0085	9
2018-09-10	13044	Female	160	0	0	0	0	0	127	0.133498	30.7763	9
2018-09-11	13044	Female	160	0	0	0	0	0	128	0.165644	32.1977	9
2018-09-12	13044	Female	160	0	0	0	0	0	129	0.167068	32.0632	9
2018-09-13	13044	Female	160	0	0	0	0	0	130	0.168491	31.9286	9
2018-09-14	13044	Female	160	0	0	0	0	0	131	0.140402	29.475	9
2018-09-15	13044	Female	160	0	0	0	0	0	132	0.130156	29.7829	9
2018-09-16	13044	Female	160	0	0	0	0	0	133	0.11991	30.0909	9
2018-09-17	13044	Female	160	0	0	0	0	0	134	0.085746	29.9618	9
2018-09-18	13044	Female	160	0	0	0	0	0	135	0.164164	29.8328	9
2018-09-19	13044	Female	160	0	0	0	0	0	136	0.242583	29.7038	9
2018-09-20	13044	Female	160	0	0	0	0	0	137	0.321001	29.5747	9
2018-09-21	13044	Female	160	0	0	0	0	0	138	0.22987	30.4957	9
2018-09-22	13044	Female	160	0	0	0	0	0	139	0.13874	31.4167	9
2018-09-23	13044	Female	160	0	0	0	0	0	140	0.141089	31.9284	9
2018-09-24	13044	Female	160	0	0	0	0	0	141	0.117007	30.4224	9
2018-09-25	13044	Female	160	0	0	0	0	0	142	0.144579	31.0329	9
2018-09-26	13044	Female	160	0	0	0	0	0	143	0.10121	29.7291	9
2018-09-27	13044	Female	160	0	0	0	0	0	144	0.144531	29.3078	9
2018-09-28	13044	Female	160	0	0	0	0	0	145	0.141427	30.0193	9
2018-09-29	13044	Female	160	0	0	0	0	0	146	0.138324	30.7309	9
2018-09-30	13044	Female	160	0	0	0	0	0	147	0.144224	30.5936	9
2018-10-01	13044	Female	160	0	0	0	0	0	148	0.143963	29.7783	10
2018-10-02	13044	Female	160	0	0	0	0	0	149	0.119403	30.9798	10
2018-10-03	13044	Female	160	0	0	0	0	0	150	0.121257	31.2469	10
2018-10-04	13044	Female	160	0	0	0	0	0	151	0.148443	31.1301	10
2018-10-05	13044	Female	160	0	0	0	0	0	152	0.114958	32.1944	10
2018-10-06	13044	Female	160	0	0	0	0	0	153	0.144615	31.469	10
2018-10-07	13044	Female	160	0	0	0	0	0	154	0.146493	30.7986	10
2018-10-08	13044	Female	160	0	0	0	0	0	155	0.148372	30.1282	10
2018-10-09	13044	Female	160	0	0	0	0	0	156	0.119436	29.7792	10
2018-10-10	13044	Female	160	0	0	0	0	0	157	0.123507	29.9055	10
2018-10-11	13044	Female	160	0	0	0	0	0	158	0.114244	30.0706	10
2018-10-12	13044	Female	160	0	0	0	0	0	159	0.164878	30.2357	10
2018-10-13	13044	Female	160	0	0	0	0	0	160	0.130118	28.9651	10
2018-10-14	13044	Female	160	0	0	0	0	0	161	0.0941297	29.3476	10
2018-10-15	13044	Female	160	0	0	0	0	0	162	0.139968	29.413	10
2018-10-16	13044	Female	160	0	0	0	0	0	163	0.105995	28.3429	10
2018-10-17	13044	Female	160	0	0	0	0	0	164	0.124492	28.927	10
2018-10-18	13044	Female	160	0	0	0	0	0	165	0.117232	28.4762	10
2018-10-19	13044	Female	160	0	0	0	0	0	166	0.104071	28.678	10
2018-10-20	13044	Female	160	0	0	0	0	0	167	0.13998	28.9365	10
2018-10-21	13044	Female	160	0	0	0	0	0	168	0.147637	28.8377	10
2018-10-22	13044	Female	160	0	0	0	0	0	169	0.155295	28.7388	10
2018-10-23	13044	Female	160	0	0	0	0	0	170	0.162952	28.64	10
2018-10-24	13044	Female	160	0	0	0	0	0	171	0.170609	28.5411	10
2018-10-25	13044	Female	160	0	0	0	0	0	172	0.118559	28.5198	10
2018-10-26	13044	Female	160	0	0	0	0	0	173	0.110855	28.3466	10
2018-10-27	13044	Female	160	0	0	0	0	0	174	0.136786	28.0587	10
2018-10-28	13044	Female	160	0	0	0	0	0	175	0.12999	29.8032	10
2018-10-29	13044	Female	160	0	0	0	0	0	176	0.160678	29.5253	10
2018-10-30	13044	Female	160	0	0	0	0	0	177	0.116492	30.137	10
2018-10-31	13044	Female	160	0	0	0	0	0	178	0.119441	28.8402	10
2018-11-01	13044	Female	160	0	0	0	0	0	179	0.122391	27.5433	11
2018-11-02	13044	Female	160	0	0	0	0	0	180	0.133087	27.7971	11
2018-11-03	13044	Female	160	0	0	0	0	0	181	0.132082	27.6142	11
2018-11-04	13044	Female	160	0	0	0	0	0	182	0.157516	28.0952	11
2018-11-05	13044	Female	160	0	0	0	0	0	183	0.149088	29.2156	11
2018-11-06	13044	Female	160	0	0	0	0	0	184	0.145724	28.4589	11
2018-11-07	13044	Female	160	0	0	0	0	0	185	0.151355	28.8192	11
2018-11-08	13044	Female	160	0	0	0	0	0	186	0.151799	28.3557	11
2018-11-09	13044	Female	160	0	0	0	0	0	187	0.152243	27.8922	11
2018-11-10	13044	Female	160	0	0	0	0	0	188	0.131755	28.5067	11
2018-11-11	13044	Female	160	0	0	0	0	0	189	0.111266	29.1211	11
2018-11-12	13044	Female	160	0	0	0	0	0	190	0.141395	27.9721	11
2018-11-13	13044	Female	160	0	0	0	0	0	191	0.150558	28.2383	11
2018-11-14	13044	Female	160	0	0	0	0	0	192	0.163341	27.4319	11
2018-11-15	13044	Female	160	0	0	0	0	0	193	0.16786	28.6569	11
2018-11-16	13044	Female	160	5	1	774	0	5	194	0.180096	22.9728	11
2018-11-17	13044	Female	160	18	1	2954	0	18	195	0.736923	25.0706	11
2018-11-18	13044	Female	160	65	1	9201	0	65	196	0.595919	27.1684	11
2018-11-19	13044	Female	160	353	1	50422	0	353	197	1.28924	27.6465	11
2018-11-20	13044	Female	160	374	1	40503	0	374	198	0.135748	28.1247	11
2018-11-21	13044	Female	160	154	1	21287	0	154	199	0.199925	28.6028	11
2018-11-22	13044	Female	160	195	1	29004	0	195	200	0.203097	29.0809	11
2018-11-23	13044	Female	160	184	1	28352	0	184	201	0.209129	26.8694	11
2018-11-24	13044	Female	160	58	1	8656	0	58	202	0.187091	27.0992	11
2018-11-25	13044	Female	160	264	1	44826	0	264	203	0.165052	27.3291	11
2018-11-26	13044	Female	160	83	1	12052	0	83	204	0.134968	26.4409	11
2018-11-27	13044	Female	160	51	1	3863	0	51	205	0.161199	26.7182	11
2018-11-28	13044	Female	160	330	1	42872	0	330	206	0.18743	26.9955	11
2018-11-29	13044	Female	160	186	1	25811	0	186	207	0.193397	27.2302	11
2018-11-30	13044	Female	160	192	1	30555	0	192	208	0.234095	26.7631	11
2018-12-01	13044	Female	160	201	1	20018	0	201	209	0.179836	26.4746	12
2018-12-02	13044	Female	160	384	1	33328	0	384	210	0.183713	26.4401	12
2018-12-03	13044	Female	160	46	1	7597	0	46	211	0.209534	26.0082	12
2018-12-04	13044	Female	160	196	1	31778	0	196	212	0.19352	26.2172	12
2018-12-05	13044	Female	160	258	1	33841	0	258	213	0.182774	26.2061	12
2018-12-06	13044	Female	160	38	1	5125	0	38	214	0.432776	26.0954	12
2018-12-07	13044	Female	160	0	0	0	0	0	215	0.329187	25.9848	12
2018-12-08	13044	Female	160	0	0	0	0	0	216	0.225597	25.8741	12
2018-12-09	13044	Female	160	298	1	41404	0	298	217	0.3179	26.1186	12
2018-12-10	13044	Female	160	275	1	37122	0	275	218	0.431388	25.0168	12
2018-12-11	13044	Female	160	182	1	23981	0	182	219	0.544876	23.915	12
2018-12-12	13044	Female	160	119	1	24614	0	119	220	0.461609	24.5782	12
2018-12-13	13044	Female	160	114	1	15575	0	114	221	0.378342	25.2414	12
2018-12-14	13044	Female	160	220	1	32145	0	220	222	0.295075	25.9046	12
2018-12-15	13044	Female	160	175	1	24011	0	175	223	0.305397	25.9327	12
2018-12-16	13044	Female	160	76	1	12780	0	76	224	0.31572	25.9609	12
2018-12-17	13044	Female	160	187	1	25733	0	187	225	0.326042	25.989	12
2018-12-18	13044	Female	160	151	1	23288	0	151	226	0.531095	25.595	12
2018-12-19	13044	Female	160	39	1	5564	0	39	227	0.489701	24.509	12
2018-12-20	13044	Female	160	26	1	3482	0	26	228	0.550248	24.9562	12
2018-12-21	13044	Female	160	178	1	31688	0	178	229	0.642088	25.4034	12
2018-12-22	13044	Female	160	4	1	720	0	4	230	1.07359	25.8506	12
2018-12-23	13044	Female	160	28	1	4062	0	28	231	2.31465	25.6452	12
2018-12-24	13044	Female	160	87	1	16386	0	87	232	0.235296	25.4397	12
2018-12-25	13044	Female	160	194	1	26906	0	194	233	0.465962	25.2342	12
2018-12-26	13044	Female	160	42	1	6226	0	42	234	0.584214	24.9893	12
2018-12-27	13044	Female	160	204	1	30165	0	204	235	0.702466	24.7443	12
2018-12-28	13044	Female	160	63	1	8110	0	63	236	1.88606	24.4385	12
2018-12-29	13044	Female	160	145	1	22986	0	145	237	0.312593	24.1327	12
2018-12-30	13044	Female	160	115	1	21118	0	115	238	0.415342	24.4805	12
2018-12-31	13044	Female	160	139	1	18491	0	139	239	0.387898	25.1068	12
2019-01-01	13044	Female	160	156	1	20337	0	156	240	0.870627	24.5715	1
2019-01-02	13044	Female	160	298	1	37286	0	298	241	1.35336	24.0362	1
2019-01-03	13044	Female	160	126	1	19954	0	126	242	1.83608	23.5009	1
2019-01-04	13044	Female	160	199	1	25274	0	199	243	1.06322	24.1627	1
2019-01-05	13044	Female	160	146	1	25303	0	146	244	0.290348	24.8245	1
2019-01-06	13044	Female	160	194	1	31019	0	194	245	0.267098	24.8822	1
2019-01-07	13044	Female	160	116	1	17810	0	116	246	0.243847	24.94	1
2019-01-08	13044	Female	160	178	1	26446	0	178	247	0.426089	24.8267	1
2019-01-09	13044	Female	160	156	1	26099	0	156	248	0.369818	25.4342	1
2019-01-10	13044	Female	160	149	1	28328	0	149	249	0.322525	24.6769	1
2019-01-11	13044	Female	160	32	1	5055	0	32	250	0.309285	24.7494	1
2019-01-12	13044	Female	160	2	1	422	0	2	251	0.296044	24.8219	1
2019-01-13	13044	Female	160	169	1	27384	0	169	252	0.280388	24.9889	1
2019-01-14	13044	Female	160	98	1	15951	0	98	253	0.278905	24.9068	1
2019-01-15	13044	Female	160	181	1	30993	0	181	254	0.277422	24.8246	1
2019-01-16	13044	Female	160	88	1	12879	0	88	255	0.275939	24.7425	1
2019-01-17	13044	Female	160	9	1	1159	0	9	256	0.267753	24.43	1
2019-01-18	13044	Female	160	219	1	36067	0	219	257	0.259566	24.1175	1
2019-01-19	13044	Female	160	141	1	19276	0	141	258	0.25138	23.805	1
2019-01-20	13044	Female	160	115	1	16588	0	115	259	0.297662	24.6231	1
2019-01-21	13044	Female	160	171	1	22443	0	171	260	0.256488	25.1278	1
2019-01-22	13044	Female	160	138	1	26948	0	138	261	0.191347	24.5464	1
2019-01-23	13044	Female	160	36	1	5236	0	36	262	0.343783	24.3901	1
2019-01-24	13044	Female	160	14	1	3170	0	14	263	0.47195	23.7241	1
2019-01-25	13044	Female	160	0	0	0	0	0	264	0.35295	23.0581	1
2019-01-26	13044	Female	160	0	0	0	0	0	265	0.233951	22.3921	1
2019-01-27	13044	Female	160	0	0	0	0	0	266	0.219097	22.8964	1
2019-01-28	13044	Female	160	0	0	0	0	0	267	0.204242	23.4008	1
2019-01-29	13044	Female	160	137	1	25881	0	137	268	0.175942	23.9051	1
2019-01-30	13044	Female	160	44	1	7718	0	44	269	0.262053	24.4095	1
2018-05-06	13046	Male	180	145	1	23251	0	145	0	0.476993	24.0406	5
2018-05-07	13046	Male	180	92	1	17028	0	92	1	0.437525	26.2473	5
2018-05-08	13046	Male	180	201	1	28359	0	201	2	0.648683	25.9375	5
2018-05-09	13046	Male	180	265	1	40996	0	265	3	0.576836	26.1231	5
2018-05-10	13046	Male	180	137	1	26209	0	137	4	0.547043	24.2827	5
2018-05-11	13046	Male	180	215	1	30342	0	215	5	0.517249	23.6162	5
2018-05-12	13046	Male	180	162	1	22802	0	162	6	0.394872	22.74	5
2018-05-13	13046	Male	180	201	1	28250	0	201	7	0.457364	23.8865	5
2018-05-14	13046	Male	180	267	1	41573	0	267	8	0.428921	25.033	5
2018-05-15	13046	Male	180	86	1	14246	0	86	9	0.363629	25.5814	5
2018-05-16	13046	Male	180	130	1	22294	0	130	10	0.340776	26.2106	5
2018-05-17	13046	Male	180	117	1	19603	0	117	11	0.317924	26.8399	5
2018-05-18	13046	Male	180	192	1	26128	0	192	12	0.295072	26.2676	5
2018-05-19	13046	Male	180	210	1	38401	0	210	13	0.224811	25.2125	5
2018-05-20	13046	Male	180	231	1	39227	0	231	14	0.302754	25.7443	5
2018-05-21	13046	Male	180	285	1	43408	0	285	15	0.253903	26.2761	5
2018-05-22	13046	Male	180	191	1	29543	0	191	16	0.310344	27.5786	5
2018-05-23	13046	Male	180	214	1	33793	0	214	17	0.272916	26.7345	5
2018-05-24	13046	Male	180	222	1	36496	0	222	18	0.435236	28.7511	5
2018-05-25	13046	Male	180	215	1	36093	0	215	19	0.321958	27.2264	5
2018-05-26	13046	Male	180	279	1	49169	0	279	20	0.295463	25.7017	5
2018-05-27	13046	Male	180	324	1	54207	0	324	21	0.268968	27.3872	5
2018-05-28	13046	Male	180	304	1	45422	0	304	22	0.226658	28.3889	5
2018-05-29	13046	Male	180	337	1	53874	0	337	23	0.280499	25.94	5
2018-05-30	13046	Male	180	181	1	32756	0	181	24	0.248253	28.1525	5
2018-05-31	13046	Male	180	213	1	37546	0	213	25	0.301983	27.7763	5
2018-06-01	13046	Male	180	172	1	28259	0	172	26	0.302074	27.6472	6
2018-06-02	13046	Male	180	163	1	22932	0	163	27	0.302165	27.5182	6
2018-06-03	13046	Male	180	223	1	34945	0	223	28	0.302256	26.9627	6
2018-06-04	13046	Male	180	30	1	3523	0	30	29	0.302347	25.805	6
2018-06-05	13046	Male	180	0	0	0	0	0	30	2.77338	24.9531	6
2018-06-06	13046	Male	180	24	1	3704	0	24	31	0.393701	24.5219	6
2018-06-07	13046	Male	180	109	1	24080	0	109	32	0.602744	24.3686	6
2018-06-08	13046	Male	180	154	1	27136	0	154	33	0.51575	24.7266	6
2018-06-09	13046	Male	180	121	1	26735	0	121	34	0.428755	26.1881	6
2018-06-10	13046	Male	180	113	1	17112	0	113	35	0.34176	27.6496	6
2018-06-11	13046	Male	180	92	1	16540	0	92	36	0.381041	26.7861	6
2018-06-12	13046	Male	180	12	1	2007	0	12	37	0.420321	25.7796	6
2018-06-13	13046	Male	180	0	0	0	0	0	38	0.459602	24.7731	6
2018-06-14	13046	Male	180	0	0	0	0	0	39	0.498882	23.7666	6
2018-06-15	13046	Male	180	0	0	0	0	0	40	0.538163	22.7601	6
2018-06-16	13046	Male	180	0	0	0	0	0	41	0.785833	23.854	6
2018-06-17	13046	Male	180	0	0	0	0	0	42	0.742308	25.235	6
2018-06-18	13046	Male	180	0	0	0	0	0	43	0.698783	26.6161	6
2018-06-19	13046	Male	180	0	0	0	0	0	44	0.655257	24.3578	6
2018-06-20	13046	Male	180	54	1	7556	0	54	45	0.351064	23.9228	6
2018-06-21	13046	Male	180	147	1	21687	0	147	46	0.531053	24.1092	6
2018-06-22	13046	Male	180	255	1	47725	0	255	47	0.162763	22.8301	6
2018-06-23	13046	Male	180	162	1	23223	0	162	48	0.507484	24.3124	6
2018-06-24	13046	Male	180	0	0	0	0	0	49	0.46649	25.2659	6
2018-06-25	13046	Male	180	207	1	28835	0	207	50	1.04186	24.9971	6
2018-06-26	13046	Male	180	165	1	33646	0	165	51	0.401521	25.4138	6
2018-06-27	13046	Male	180	267	1	39362	0	267	52	0.346724	25.3825	6
2018-06-28	13046	Male	180	112	1	21336	0	112	53	0.383405	26.7345	6
2018-06-29	13046	Male	180	138	1	24607	0	138	54	0.352911	26.9861	6
2018-06-30	13046	Male	180	63	1	11420	0	63	55	0.415188	26.559	6
2018-07-01	13046	Male	180	141	1	24700	0	141	56	0.241831	28.3978	7
2018-07-02	13046	Male	180	215	1	30946	0	215	57	0.37144	27.1602	7
2018-07-03	13046	Male	180	29	1	2416	0	29	58	0.327005	27.5966	7
2018-07-04	13046	Male	180	31	1	5164	0	31	59	0.282571	28.0329	7
2018-07-05	13046	Male	180	100	1	12767	0	100	60	0.238136	28.0782	7
2018-07-06	13046	Male	180	155	1	22071	0	155	61	0.196296	28.1757	7
2018-07-07	13046	Male	180	72	1	9590	0	72	62	0.258941	28.8212	7
2018-07-08	13046	Male	180	143	1	19063	0	143	63	0.200511	28.8666	7
2018-07-09	13046	Male	180	130	1	24530	0	130	64	0.19977	29.5101	7
2018-07-10	13046	Male	180	53	1	8349	0	53	65	0.111781	29.23	7
2018-07-11	13046	Male	180	155	1	29341	0	155	66	0.148594	28.9498	7
2018-07-12	13046	Male	180	98	1	15667	0	98	67	0.185408	30.3739	7
2018-07-13	13046	Male	180	157	1	26193	0	157	68	0.199366	29.2827	7
2018-07-14	13046	Male	180	232	1	34855	0	232	69	0.213324	29.6831	7
2018-07-15	13046	Male	180	101	1	11778	0	101	70	0.196371	29.1019	7
2018-07-16	13046	Male	180	52	1	8251	0	52	71	0.168945	28.7274	7
2018-07-17	13046	Male	180	196	1	36636	0	196	72	0.192224	29.2216	7
2018-07-18	13046	Male	180	172	1	23567	0	172	73	0.215504	29.7158	7
2018-07-19	13046	Male	180	74	1	10164	0	74	74	0.278315	29.3155	7
2018-07-20	13046	Male	180	43	1	6748	0	43	75	0.341127	28.9152	7
2018-07-21	13046	Male	180	105	1	14081	0	105	76	0.188322	29.5333	7
2018-07-22	13046	Male	180	45	1	5228	0	45	77	0.12689	29.7872	7
2018-07-23	13046	Male	180	18	1	2318	0	18	78	0.179775	29.1883	7
2018-07-24	13046	Male	180	30	1	5563	0	30	79	0.119249	27.6265	7
2018-07-25	13046	Male	180	38	1	6628	0	38	80	0.286446	28.3004	7
2018-07-26	13046	Male	180	79	1	9880	0	79	81	0.249123	28.3564	7
2018-07-27	13046	Male	180	43	1	5816	0	43	82	0.2118	28.4123	7
2018-07-28	13046	Male	180	0	0	0	0	0	83	0.174477	28.5844	7
2018-07-29	13046	Male	180	0	0	0	0	0	84	0.172343	28.4313	7
2018-07-30	13046	Male	180	0	0	0	0	0	85	0.17021	29.6878	7
2018-07-31	13046	Male	180	0	0	0	0	0	86	0.135457	30.3415	7
2018-08-01	13046	Male	180	0	0	0	0	0	87	0.15813	29.225	8
2018-08-02	13046	Male	180	36	1	5751	0	36	88	0.143533	29.9369	8
2018-08-03	13046	Male	180	49	1	7421	0	49	89	0.214283	29.1593	8
2018-08-04	13046	Male	180	77	1	9651	0	77	90	0.205969	29.3226	8
2018-08-05	13046	Male	180	38	1	6741	0	38	91	0.197655	29.4859	8
2018-08-06	13046	Male	180	58	1	7966	0	58	92	0.189341	30.6218	8
2018-08-07	13046	Male	180	23	1	3225	0	23	93	0.179135	30.324	8
2018-05-06	13048	Female	170	208	1	28151	0	208	0	0.476993	24.0406	5
2018-05-07	13048	Female	170	123	1	21537	0	123	1	0.437525	26.2473	5
2018-05-08	13048	Female	170	262	1	26049	0	262	2	0.648683	25.9375	5
2018-05-09	13048	Female	170	144	1	20934	0	144	3	0.576836	26.1231	5
2018-05-10	13048	Female	170	142	1	18031	0	142	4	0.547043	24.2827	5
2018-05-11	13048	Female	170	163	1	25279	0	163	5	0.517249	23.6162	5
2018-05-12	13048	Female	170	37	1	6162	0	37	6	0.394872	22.74	5
2018-05-13	13048	Female	170	64	1	8698	0	64	7	0.457364	23.8865	5
2018-05-14	13048	Female	170	113	1	17832	0	113	8	0.428921	25.033	5
2018-05-15	13048	Female	170	132	1	10324	0	132	9	0.363629	25.5814	5
2018-05-16	13048	Female	170	69	1	11517	0	69	10	0.340776	26.2106	5
2018-05-17	13048	Female	170	91	1	14450	0	91	11	0.317924	26.8399	5
2018-05-18	13048	Female	170	132	1	23316	0	132	12	0.295072	26.2676	5
2018-05-19	13048	Female	170	69	1	8187	0	69	13	0.224811	25.2125	5
2018-05-20	13048	Female	170	152	1	22187	0	152	14	0.302754	25.7443	5
2018-05-21	13048	Female	170	88	1	16773	0	88	15	0.253903	26.2761	5
2018-05-22	13048	Female	170	113	1	17203	0	113	16	0.310344	27.5786	5
2018-05-23	13048	Female	170	205	1	35828	0	205	17	0.272916	26.7345	5
2018-05-24	13048	Female	170	213	1	30070	0	213	18	0.435236	28.7511	5
2018-05-25	13048	Female	170	52	1	6009	0	52	19	0.321958	27.2264	5
2018-05-26	13048	Female	170	31	1	3695	0	31	20	0.295463	25.7017	5
2018-05-27	13048	Female	170	47	1	7656	0	47	21	0.268968	27.3872	5
2018-05-28	13048	Female	170	63	1	7354	0	63	22	0.226658	28.3889	5
2018-05-29	13048	Female	170	19	1	1768	0	19	23	0.280499	25.94	5
2018-05-30	13048	Female	170	24	1	4188	0	24	24	0.248253	28.1525	5
2018-05-31	13048	Female	170	145	1	18107	0	145	25	0.301983	27.7763	5
2018-06-01	13048	Female	170	182	1	27105	0	182	26	0.302074	27.6472	6
2018-06-02	13048	Female	170	36	1	6189	0	36	27	0.302165	27.5182	6
2018-06-03	13048	Female	170	7	1	640	0	7	28	0.302256	26.9627	6
2018-06-04	13048	Female	170	99	1	14108	0	99	29	0.302347	25.805	6
2018-06-05	13048	Female	170	80	1	12310	0	80	30	2.77338	24.9531	6
2018-06-06	13048	Female	170	12	1	2008	0	12	31	0.393701	24.5219	6
2018-06-07	13048	Female	170	83	1	10885	0	83	32	0.602744	24.3686	6
2018-06-08	13048	Female	170	54	1	12157	0	54	33	0.51575	24.7266	6
2018-06-09	13048	Female	170	59	1	13904	0	59	34	0.428755	26.1881	6
2018-06-10	13048	Female	170	47	1	8422	0	47	35	0.34176	27.6496	6
2018-06-11	13048	Female	170	90	1	13271	0	90	36	0.381041	26.7861	6
2018-06-12	13048	Female	170	2	1	80	0	2	37	0.420321	25.7796	6
2018-06-13	13048	Female	170	6	1	545	0	6	38	0.459602	24.7731	6
2018-06-14	13048	Female	170	119	1	22349	0	119	39	0.498882	23.7666	6
2018-06-15	13048	Female	170	40	1	9411	0	40	40	0.538163	22.7601	6
2018-06-16	13048	Female	170	0	0	0	0	0	41	0.785833	23.854	6
2018-06-17	13048	Female	170	12	1	1603	0	12	42	0.742308	25.235	6
2018-06-18	13048	Female	170	21	1	4034	0	21	43	0.698783	26.6161	6
2018-06-19	13048	Female	170	1	0	0	0	1	44	0.655257	24.3578	6
2018-06-20	13048	Female	170	139	1	20765	0	139	45	0.351064	23.9228	6
2018-06-21	13048	Female	170	26	1	3778	0	26	46	0.531053	24.1092	6
2018-06-22	13048	Female	170	57	1	9641	0	57	47	0.162763	22.8301	6
2018-06-23	13048	Female	170	19	1	4328	0	19	48	0.507484	24.3124	6
2018-06-24	13048	Female	170	42	1	7003	0	42	49	0.46649	25.2659	6
2018-06-25	13048	Female	170	20	1	3591	0	20	50	1.04186	24.9971	6
2018-06-26	13048	Female	170	51	1	6355	0	51	51	0.401521	25.4138	6
2018-06-27	13048	Female	170	19	1	1575	0	19	52	0.346724	25.3825	6
2018-06-28	13048	Female	170	23	1	3040	0	23	53	0.383405	26.7345	6
2018-06-29	13048	Female	170	15	1	2949	0	15	54	0.352911	26.9861	6
2018-06-30	13048	Female	170	4	1	173	0	4	55	0.415188	26.559	6
2018-07-01	13048	Female	170	0	0	0	0	0	56	0.241831	28.3978	7
2018-07-02	13048	Female	170	3	1	83	0	3	57	0.37144	27.1602	7
2018-07-03	13048	Female	170	173	1	23392	0	173	58	0.327005	27.5966	7
2018-05-12	13924	Female	250	52	1	6014	0	52	0	0.394872	22.74	5
2018-05-13	13924	Female	250	50	1	6233	0	50	1	0.457364	23.8865	5
2018-05-14	13924	Female	250	92	1	12324	0	92	2	0.428921	25.033	5
2018-05-15	13924	Female	250	57	1	8382	0	57	3	0.363629	25.5814	5
2018-05-16	13924	Female	250	121	1	21397	0	121	4	0.340776	26.2106	5
2018-05-17	13924	Female	250	65	1	14214	0	65	5	0.317924	26.8399	5
2018-05-18	13924	Female	250	91	1	13057	0	91	6	0.295072	26.2676	5
2018-05-19	13924	Female	250	70	1	10520	0	70	7	0.224811	25.2125	5
2018-05-20	13924	Female	250	40	1	6327	0	40	8	0.302754	25.7443	5
2018-05-21	13924	Female	250	64	1	10940	0	64	9	0.253903	26.2761	5
2018-05-22	13924	Female	250	42	1	8169	0	42	10	0.310344	27.5786	5
2018-05-23	13924	Female	250	0	0	0	0	0	11	0.272916	26.7345	5
2018-05-24	13924	Female	250	0	0	0	0	0	12	0.435236	28.7511	5
2018-05-25	13924	Female	250	0	0	0	0	0	13	0.321958	27.2264	5
2018-05-26	13924	Female	250	0	0	0	0	0	14	0.295463	25.7017	5
2018-05-27	13924	Female	250	0	0	0	0	0	15	0.268968	27.3872	5
2018-05-28	13924	Female	250	0	0	0	0	0	16	0.226658	28.3889	5
2018-05-29	13924	Female	250	1	0	0	0	1	17	0.280499	25.94	5
2018-05-30	13924	Female	250	0	0	0	0	0	18	0.248253	28.1525	5
2018-05-31	13924	Female	250	0	0	0	0	0	19	0.301983	27.7763	5
2018-06-01	13924	Female	250	0	0	0	0	0	20	0.302074	27.6472	6
2018-06-02	13924	Female	250	1	0	0	0	1	21	0.302165	27.5182	6
2018-06-03	13924	Female	250	0	0	0	0	0	22	0.302256	26.9627	6
2018-06-04	13924	Female	250	198	1	30558	0	198	23	0.302347	25.805	6
2018-06-05	13924	Female	250	168	1	27472	0	168	24	2.77338	24.9531	6
2018-06-06	13924	Female	250	0	0	0	0	0	25	0.393701	24.5219	6
2018-06-07	13924	Female	250	230	1	36365	0	230	26	0.602744	24.3686	6
2018-06-08	13924	Female	250	405	1	70087	0	405	27	0.51575	24.7266	6
2018-06-09	13924	Female	250	193	1	33862	0	193	28	0.428755	26.1881	6
2018-06-10	13924	Female	250	124	1	20261	0	124	29	0.34176	27.6496	6
2018-06-11	13924	Female	250	78	1	14182	0	78	30	0.381041	26.7861	6
2018-06-12	13924	Female	250	56	1	9682	0	56	31	0.420321	25.7796	6
2018-06-13	13924	Female	250	27	1	3551	0	27	32	0.459602	24.7731	6
2018-06-14	13924	Female	250	11	1	964	0	11	33	0.498882	23.7666	6
2018-05-13	13925	Female	200	17	1	559	0	17	0	0.457364	23.8865	5
2018-05-14	13925	Female	200	33	1	8098	0	33	1	0.428921	25.033	5
2018-05-15	13925	Female	200	10	1	1411	0	10	2	0.363629	25.5814	5
2018-05-16	13925	Female	200	175	1	29930	0	175	3	0.340776	26.2106	5
2018-05-17	13925	Female	200	158	1	26632	0	158	4	0.317924	26.8399	5
2018-05-18	13925	Female	200	13	1	2291	0	13	5	0.295072	26.2676	5
2018-05-19	13925	Female	200	20	1	3822	0	20	6	0.224811	25.2125	5
2018-05-20	13925	Female	200	0	0	0	0	0	7	0.302754	25.7443	5
2018-05-21	13925	Female	200	0	0	0	0	0	8	0.253903	26.2761	5
2018-05-22	13925	Female	200	144	1	24692	0	144	9	0.310344	27.5786	5
2018-05-23	13925	Female	200	98	1	14368	0	98	10	0.272916	26.7345	5
2018-05-24	13925	Female	200	103	1	21295	0	103	11	0.435236	28.7511	5
2018-05-25	13925	Female	200	117	1	25238	0	117	12	0.321958	27.2264	5
2018-05-26	13925	Female	200	8	1	2131	0	8	13	0.295463	25.7017	5
2018-05-27	13925	Female	200	0	0	0	0	0	14	0.268968	27.3872	5
2018-05-28	13925	Female	200	0	0	0	0	0	15	0.226658	28.3889	5
2018-05-29	13925	Female	200	99	1	16992	0	99	16	0.280499	25.94	5
2018-05-30	13925	Female	200	58	1	10555	0	58	17	0.248253	28.1525	5
2018-05-31	13925	Female	200	0	0	0	0	0	18	0.301983	27.7763	5
2018-06-01	13925	Female	200	0	0	0	0	0	19	0.302074	27.6472	6
2018-06-02	13925	Female	200	0	0	0	0	0	20	0.302165	27.5182	6
2018-06-03	13925	Female	200	9	1	1586	0	9	21	0.302256	26.9627	6
2018-06-04	13925	Female	200	308	1	46586	0	308	22	0.302347	25.805	6
2018-06-05	13925	Female	200	237	1	39562	0	237	23	2.77338	24.9531	6
2018-06-06	13925	Female	200	105	1	16394	0	105	24	0.393701	24.5219	6
2018-06-07	13925	Female	200	0	0	0	0	0	25	0.602744	24.3686	6
2018-06-08	13925	Female	200	0	0	0	0	0	26	0.51575	24.7266	6
2018-06-09	13925	Female	200	0	0	0	0	0	27	0.428755	26.1881	6
2018-06-10	13925	Female	200	0	0	0	0	0	28	0.34176	27.6496	6
2018-06-11	13925	Female	200	0	0	0	0	0	29	0.381041	26.7861	6
2018-06-12	13925	Female	200	0	0	0	0	0	30	0.420321	25.7796	6
2018-06-13	13925	Female	200	0	0	0	0	0	31	0.459602	24.7731	6
2018-06-14	13925	Female	200	0	0	0	0	0	32	0.498882	23.7666	6
2018-06-15	13925	Female	200	0	0	0	0	0	33	0.538163	22.7601	6
2018-06-16	13925	Female	200	0	0	0	0	0	34	0.785833	23.854	6
2018-06-17	13925	Female	200	0	0	0	0	0	35	0.742308	25.235	6
2018-06-18	13925	Female	200	0	0	0	0	0	36	0.698783	26.6161	6
2018-06-19	13925	Female	200	0	0	0	0	0	37	0.655257	24.3578	6
2018-06-20	13925	Female	200	0	0	0	0	0	38	0.351064	23.9228	6
2018-06-21	13925	Female	200	0	0	0	0	0	39	0.531053	24.1092	6
2018-06-22	13925	Female	200	0	0	0	0	0	40	0.162763	22.8301	6
2018-06-23	13925	Female	200	0	0	0	0	0	41	0.507484	24.3124	6
2018-06-24	13925	Female	200	4	1	739	0	4	42	0.46649	25.2659	6
2018-06-25	13925	Female	200	12	1	3737	0	12	43	1.04186	24.9971	6
2018-06-26	13925	Female	200	7	1	1697	0	7	44	0.401521	25.4138	6
2018-06-27	13925	Female	200	9	1	1218	0	9	45	0.346724	25.3825	6
2018-06-28	13925	Female	200	0	0	0	0	0	46	0.383405	26.7345	6
2018-06-29	13925	Female	200	2	0	0	0	2	47	0.352911	26.9861	6
2018-06-30	13925	Female	200	144	1	21074	0	144	48	0.415188	26.559	6
2018-07-01	13925	Female	200	83	1	12184	0	83	49	0.241831	28.3978	7
2018-07-02	13925	Female	200	0	0	0	0	0	50	0.37144	27.1602	7
2018-07-03	13925	Female	200	62	1	9300	0	62	51	0.327005	27.5966	7
2018-07-04	13925	Female	200	0	0	0	0	0	52	0.282571	28.0329	7
2018-07-05	13925	Female	200	0	0	0	0	0	53	0.238136	28.0782	7
2018-07-06	13925	Female	200	0	0	0	0	0	54	0.196296	28.1757	7
2018-07-07	13925	Female	200	0	0	0	0	0	55	0.258941	28.8212	7
2018-07-08	13925	Female	200	0	0	0	0	0	56	0.200511	28.8666	7
2018-07-09	13925	Female	200	0	0	0	0	0	57	0.19977	29.5101	7
2018-07-10	13925	Female	200	0	0	0	0	0	58	0.111781	29.23	7
2018-07-11	13925	Female	200	0	0	0	0	0	59	0.148594	28.9498	7
2018-07-12	13925	Female	200	0	0	0	0	0	60	0.185408	30.3739	7
2018-07-13	13925	Female	200	0	0	0	0	0	61	0.199366	29.2827	7
2018-07-14	13925	Female	200	0	0	0	0	0	62	0.213324	29.6831	7
2018-07-15	13925	Female	200	0	0	0	0	0	63	0.196371	29.1019	7
2018-07-16	13925	Female	200	0	0	0	0	0	64	0.168945	28.7274	7
2018-07-17	13925	Female	200	0	0	0	0	0	65	0.192224	29.2216	7
2018-07-18	13925	Female	200	0	0	0	0	0	66	0.215504	29.7158	7
2018-07-19	13925	Female	200	0	0	0	0	0	67	0.278315	29.3155	7
2018-07-20	13925	Female	200	0	0	0	0	0	68	0.341127	28.9152	7
2018-07-21	13925	Female	200	0	0	0	0	0	69	0.188322	29.5333	7
2018-07-22	13925	Female	200	0	0	0	0	0	70	0.12689	29.7872	7
2018-07-23	13925	Female	200	0	0	0	0	0	71	0.179775	29.1883	7
2018-07-24	13925	Female	200	0	0	0	0	0	72	0.119249	27.6265	7
2018-07-25	13925	Female	200	0	0	0	0	0	73	0.286446	28.3004	7
2018-07-26	13925	Female	200	0	0	0	0	0	74	0.249123	28.3564	7
2018-07-27	13925	Female	200	0	0	0	0	0	75	0.2118	28.4123	7
2018-07-28	13925	Female	200	0	0	0	0	0	76	0.174477	28.5844	7
2018-07-29	13925	Female	200	0	0	0	0	0	77	0.172343	28.4313	7
2018-07-30	13925	Female	200	0	0	0	0	0	78	0.17021	29.6878	7
2018-07-31	13925	Female	200	0	0	0	0	0	79	0.135457	30.3415	7
2018-08-01	13925	Female	200	0	0	0	0	0	80	0.15813	29.225	8
2018-08-02	13925	Female	200	0	0	0	0	0	81	0.143533	29.9369	8
2018-08-03	13925	Female	200	0	0	0	0	0	82	0.214283	29.1593	8
2018-08-04	13925	Female	200	0	0	0	0	0	83	0.205969	29.3226	8
2018-08-05	13925	Female	200	0	0	0	0	0	84	0.197655	29.4859	8
2018-08-06	13925	Female	200	0	0	0	0	0	85	0.189341	30.6218	8
2018-08-07	13925	Female	200	0	0	0	0	0	86	0.179135	30.324	8
2018-08-08	13925	Female	200	0	0	0	0	0	87	0.16893	30.0261	8
2018-08-09	13925	Female	200	0	0	0	0	0	88	0.158724	29.7282	8
2018-08-10	13925	Female	200	0	0	0	0	0	89	0.174474	29.047	8
2018-08-11	13925	Female	200	0	0	0	0	0	90	0.190223	28.3658	8
2018-08-12	13925	Female	200	0	0	0	0	0	91	0.205973	29.5099	8
2018-08-13	13925	Female	200	0	0	0	0	0	92	0.177721	30.3465	8
2018-08-14	13925	Female	200	0	0	0	0	0	93	0.55864	29.7495	8
2018-08-15	13925	Female	200	0	0	0	0	0	94	0.174295	29.1525	8
2018-08-16	13925	Female	200	0	0	0	0	0	95	0.155381	29.76	8
2018-08-17	13925	Female	200	0	0	0	0	0	96	0.16706	29.5356	8
2018-08-18	13925	Female	200	0	0	0	0	0	97	0.127209	29.4611	8
2018-08-19	13925	Female	200	0	0	0	0	0	98	0.18366	30.5981	8
2018-08-20	13925	Female	200	0	0	0	0	0	99	0.176004	30.7332	8
2018-08-21	13925	Female	200	0	0	0	0	0	100	0.168347	30.8684	8
2018-08-22	13925	Female	200	0	0	0	0	0	101	0.16069	31.0036	8
2018-08-23	13925	Female	200	0	0	0	0	0	102	0.153034	31.1387	8
2018-08-24	13925	Female	200	0	0	0	0	0	103	0.148993	29.901	8
2018-08-25	13925	Female	200	0	0	0	0	0	104	0.131205	30.9021	8
2018-08-26	13925	Female	200	0	0	0	0	0	105	0.154281	30.7414	8
2018-08-27	13925	Female	200	0	0	0	0	0	106	0.157695	30.8017	8
2018-08-28	13925	Female	200	0	0	0	0	0	107	0.161109	30.862	8
2018-08-29	13925	Female	200	0	0	0	0	0	108	0.150899	30.848	8
2018-08-30	13925	Female	200	0	0	0	0	0	109	0.140689	30.8339	8
2018-08-31	13925	Female	200	0	0	0	0	0	110	0.13048	31.0897	8
2018-09-01	13925	Female	200	0	0	0	0	0	111	0.255258	30.7924	9
2018-09-02	13925	Female	200	0	0	0	0	0	112	0.131007	30.4952	9
2018-09-03	13925	Female	200	0	0	0	0	0	113	0.117594	30.9003	9
2018-09-04	13925	Female	200	0	0	0	0	0	114	0.138264	31.0298	9
2018-09-05	13925	Female	200	0	0	0	0	0	115	0.137469	31.3675	9
2018-09-06	13925	Female	200	0	0	0	0	0	116	0.136675	31.7051	9
2018-09-07	13925	Female	200	0	0	0	0	0	117	0.135881	31.4729	9
2018-09-08	13925	Female	200	0	0	0	0	0	118	0.135087	31.2407	9
2018-09-09	13925	Female	200	0	0	0	0	0	119	0.134293	31.0085	9
2018-09-10	13925	Female	200	0	0	0	0	0	120	0.133498	30.7763	9
2018-09-11	13925	Female	200	0	0	0	0	0	121	0.165644	32.1977	9
2018-09-12	13925	Female	200	0	0	0	0	0	122	0.167068	32.0632	9
2018-09-13	13925	Female	200	0	0	0	0	0	123	0.168491	31.9286	9
2018-09-14	13925	Female	200	0	0	0	0	0	124	0.140402	29.475	9
2018-09-15	13925	Female	200	0	0	0	0	0	125	0.130156	29.7829	9
2018-09-16	13925	Female	200	0	0	0	0	0	126	0.11991	30.0909	9
2018-09-17	13925	Female	200	0	0	0	0	0	127	0.085746	29.9618	9
2018-09-18	13925	Female	200	0	0	0	0	0	128	0.164164	29.8328	9
2018-09-19	13925	Female	200	0	0	0	0	0	129	0.242583	29.7038	9
2018-09-20	13925	Female	200	0	0	0	0	0	130	0.321001	29.5747	9
2018-09-21	13925	Female	200	0	0	0	0	0	131	0.22987	30.4957	9
2018-09-22	13925	Female	200	0	0	0	0	0	132	0.13874	31.4167	9
2018-09-23	13925	Female	200	0	0	0	0	0	133	0.141089	31.9284	9
2018-09-24	13925	Female	200	0	0	0	0	0	134	0.117007	30.4224	9
2018-09-25	13925	Female	200	0	0	0	0	0	135	0.144579	31.0329	9
2018-09-26	13925	Female	200	0	0	0	0	0	136	0.10121	29.7291	9
2018-09-27	13925	Female	200	0	0	0	0	0	137	0.144531	29.3078	9
2018-09-28	13925	Female	200	0	0	0	0	0	138	0.141427	30.0193	9
2018-09-29	13925	Female	200	0	0	0	0	0	139	0.138324	30.7309	9
2018-09-30	13925	Female	200	0	0	0	0	0	140	0.144224	30.5936	9
2018-10-01	13925	Female	200	0	0	0	0	0	141	0.143963	29.7783	10
2018-10-02	13925	Female	200	0	0	0	0	0	142	0.119403	30.9798	10
2018-10-03	13925	Female	200	0	0	0	0	0	143	0.121257	31.2469	10
2018-10-04	13925	Female	200	0	0	0	0	0	144	0.148443	31.1301	10
2018-10-05	13925	Female	200	0	0	0	0	0	145	0.114958	32.1944	10
2018-10-06	13925	Female	200	0	0	0	0	0	146	0.144615	31.469	10
2018-10-07	13925	Female	200	0	0	0	0	0	147	0.146493	30.7986	10
2018-10-08	13925	Female	200	0	0	0	0	0	148	0.148372	30.1282	10
2018-10-09	13925	Female	200	0	0	0	0	0	149	0.119436	29.7792	10
2018-10-10	13925	Female	200	0	0	0	0	0	150	0.123507	29.9055	10
2018-10-11	13925	Female	200	0	0	0	0	0	151	0.114244	30.0706	10
2018-10-12	13925	Female	200	0	0	0	0	0	152	0.164878	30.2357	10
2018-10-13	13925	Female	200	0	0	0	0	0	153	0.130118	28.9651	10
2018-10-14	13925	Female	200	0	0	0	0	0	154	0.0941297	29.3476	10
2018-10-15	13925	Female	200	0	0	0	0	0	155	0.139968	29.413	10
2018-10-16	13925	Female	200	0	0	0	0	0	156	0.105995	28.3429	10
2018-10-17	13925	Female	200	0	0	0	0	0	157	0.124492	28.927	10
2018-10-18	13925	Female	200	0	0	0	0	0	158	0.117232	28.4762	10
2018-10-19	13925	Female	200	0	0	0	0	0	159	0.104071	28.678	10
2018-10-20	13925	Female	200	0	0	0	0	0	160	0.13998	28.9365	10
2018-10-21	13925	Female	200	0	0	0	0	0	161	0.147637	28.8377	10
2018-10-22	13925	Female	200	0	0	0	0	0	162	0.155295	28.7388	10
2018-10-23	13925	Female	200	0	0	0	0	0	163	0.162952	28.64	10
2018-10-24	13925	Female	200	0	0	0	0	0	164	0.170609	28.5411	10
2018-10-25	13925	Female	200	0	0	0	0	0	165	0.118559	28.5198	10
2018-10-26	13925	Female	200	0	0	0	0	0	166	0.110855	28.3466	10
2018-10-27	13925	Female	200	0	0	0	0	0	167	0.136786	28.0587	10
2018-10-28	13925	Female	200	0	0	0	0	0	168	0.12999	29.8032	10
2018-10-29	13925	Female	200	0	0	0	0	0	169	0.160678	29.5253	10
2018-10-30	13925	Female	200	0	0	0	0	0	170	0.116492	30.137	10
2018-10-31	13925	Female	200	0	0	0	0	0	171	0.119441	28.8402	10
2018-11-01	13925	Female	200	0	0	0	0	0	172	0.122391	27.5433	11
2018-11-02	13925	Female	200	0	0	0	0	0	173	0.133087	27.7971	11
2018-11-03	13925	Female	200	0	0	0	0	0	174	0.132082	27.6142	11
2018-11-04	13925	Female	200	0	0	0	0	0	175	0.157516	28.0952	11
2018-11-05	13925	Female	200	0	0	0	0	0	176	0.149088	29.2156	11
2018-11-06	13925	Female	200	0	0	0	0	0	177	0.145724	28.4589	11
2018-11-07	13925	Female	200	0	0	0	0	0	178	0.151355	28.8192	11
2018-11-08	13925	Female	200	0	0	0	0	0	179	0.151799	28.3557	11
2018-11-09	13925	Female	200	0	0	0	0	0	180	0.152243	27.8922	11
2018-11-10	13925	Female	200	0	0	0	0	0	181	0.131755	28.5067	11
2018-11-11	13925	Female	200	0	0	0	0	0	182	0.111266	29.1211	11
2018-11-12	13925	Female	200	0	0	0	0	0	183	0.141395	27.9721	11
2018-11-13	13925	Female	200	0	0	0	0	0	184	0.150558	28.2383	11
2018-11-14	13925	Female	200	0	0	0	0	0	185	0.163341	27.4319	11
2018-11-15	13925	Female	200	0	0	0	0	0	186	0.16786	28.6569	11
2018-11-16	13925	Female	200	0	0	0	0	0	187	0.180096	22.9728	11
2018-11-17	13925	Female	200	0	0	0	0	0	188	0.736923	25.0706	11
2018-11-18	13925	Female	200	0	0	0	0	0	189	0.595919	27.1684	11
2018-11-19	13925	Female	200	0	0	0	0	0	190	1.28924	27.6465	11
2018-11-20	13925	Female	200	0	0	0	0	0	191	0.135748	28.1247	11
2018-11-21	13925	Female	200	0	0	0	0	0	192	0.199925	28.6028	11
2018-11-22	13925	Female	200	0	0	0	0	0	193	0.203097	29.0809	11
2018-11-23	13925	Female	200	0	0	0	0	0	194	0.209129	26.8694	11
2018-11-24	13925	Female	200	0	0	0	0	0	195	0.187091	27.0992	11
2018-11-25	13925	Female	200	0	0	0	0	0	196	0.165052	27.3291	11
2018-11-26	13925	Female	200	0	0	0	0	0	197	0.134968	26.4409	11
2018-11-27	13925	Female	200	0	0	0	0	0	198	0.161199	26.7182	11
2018-11-28	13925	Female	200	0	0	0	0	0	199	0.18743	26.9955	11
2018-11-29	13925	Female	200	0	0	0	0	0	200	0.193397	27.2302	11
2018-11-30	13925	Female	200	0	0	0	0	0	201	0.234095	26.7631	11
2018-12-01	13925	Female	200	0	0	0	0	0	202	0.179836	26.4746	12
2018-12-02	13925	Female	200	0	0	0	0	0	203	0.183713	26.4401	12
2018-12-03	13925	Female	200	0	0	0	0	0	204	0.209534	26.0082	12
2018-12-04	13925	Female	200	0	0	0	0	0	205	0.19352	26.2172	12
2018-12-05	13925	Female	200	0	0	0	0	0	206	0.182774	26.2061	12
2018-12-06	13925	Female	200	0	0	0	0	0	207	0.432776	26.0954	12
2018-12-07	13925	Female	200	0	0	0	0	0	208	0.329187	25.9848	12
2018-12-08	13925	Female	200	0	0	0	0	0	209	0.225597	25.8741	12
2018-12-09	13925	Female	200	0	0	0	0	0	210	0.3179	26.1186	12
2018-12-10	13925	Female	200	0	0	0	0	0	211	0.431388	25.0168	12
2018-12-11	13925	Female	200	0	0	0	0	0	212	0.544876	23.915	12
2018-12-12	13925	Female	200	0	0	0	0	0	213	0.461609	24.5782	12
2018-12-13	13925	Female	200	0	0	0	0	0	214	0.378342	25.2414	12
2018-12-14	13925	Female	200	0	0	0	0	0	215	0.295075	25.9046	12
2018-12-15	13925	Female	200	0	0	0	0	0	216	0.305397	25.9327	12
2018-12-16	13925	Female	200	0	0	0	0	0	217	0.31572	25.9609	12
2018-12-17	13925	Female	200	0	0	0	0	0	218	0.326042	25.989	12
2018-12-18	13925	Female	200	0	0	0	0	0	219	0.531095	25.595	12
2018-12-19	13925	Female	200	0	0	0	0	0	220	0.489701	24.509	12
2018-12-20	13925	Female	200	0	0	0	0	0	221	0.550248	24.9562	12
2018-12-21	13925	Female	200	0	0	0	0	0	222	0.642088	25.4034	12
2018-12-22	13925	Female	200	0	0	0	0	0	223	1.07359	25.8506	12
2018-12-23	13925	Female	200	0	0	0	0	0	224	2.31465	25.6452	12
2018-12-24	13925	Female	200	0	0	0	0	0	225	0.235296	25.4397	12
2018-12-25	13925	Female	200	0	0	0	0	0	226	0.465962	25.2342	12
2018-12-26	13925	Female	200	0	0	0	0	0	227	0.584214	24.9893	12
2018-12-27	13925	Female	200	0	0	0	0	0	228	0.702466	24.7443	12
2018-12-28	13925	Female	200	0	0	0	0	0	229	1.88606	24.4385	12
2018-12-29	13925	Female	200	0	0	0	0	0	230	0.312593	24.1327	12
2018-12-30	13925	Female	200	0	0	0	0	0	231	0.415342	24.4805	12
2018-12-31	13925	Female	200	0	0	0	0	0	232	0.387898	25.1068	12
2019-01-01	13925	Female	200	0	0	0	0	0	233	0.870627	24.5715	1
2019-01-02	13925	Female	200	0	0	0	0	0	234	1.35336	24.0362	1
2019-01-03	13925	Female	200	0	0	0	0	0	235	1.83608	23.5009	1
2019-01-04	13925	Female	200	0	0	0	0	0	236	1.06322	24.1627	1
2019-01-05	13925	Female	200	0	0	0	0	0	237	0.290348	24.8245	1
2019-01-06	13925	Female	200	0	0	0	0	0	238	0.267098	24.8822	1
2019-01-07	13925	Female	200	0	0	0	0	0	239	0.243847	24.94	1
2019-01-08	13925	Female	200	0	0	0	0	0	240	0.426089	24.8267	1
2019-01-09	13925	Female	200	0	0	0	0	0	241	0.369818	25.4342	1
2019-01-10	13925	Female	200	0	0	0	0	0	242	0.322525	24.6769	1
2019-01-11	13925	Female	200	0	0	0	0	0	243	0.309285	24.7494	1
2019-01-12	13925	Female	200	0	0	0	0	0	244	0.296044	24.8219	1
2019-01-13	13925	Female	200	0	0	0	0	0	245	0.280388	24.9889	1
2019-01-14	13925	Female	200	0	0	0	0	0	246	0.278905	24.9068	1
2019-01-15	13925	Female	200	0	0	0	0	0	247	0.277422	24.8246	1
2019-01-16	13925	Female	200	0	0	0	0	0	248	0.275939	24.7425	1
2019-01-17	13925	Female	200	0	0	0	0	0	249	0.267753	24.43	1
2019-01-18	13925	Female	200	0	0	0	0	0	250	0.259566	24.1175	1
2019-01-19	13925	Female	200	0	0	0	0	0	251	0.25138	23.805	1
2019-01-20	13925	Female	200	0	0	0	0	0	252	0.297662	24.6231	1
2019-01-21	13925	Female	200	0	0	0	0	0	253	0.256488	25.1278	1
2019-01-22	13925	Female	200	0	0	0	0	0	254	0.191347	24.5464	1
2019-01-23	13925	Female	200	0	0	0	0	0	255	0.343783	24.3901	1
2019-01-24	13925	Female	200	0	0	0	0	0	256	0.47195	23.7241	1
2019-01-25	13925	Female	200	0	0	0	0	0	257	0.35295	23.0581	1
2019-01-26	13925	Female	200	0	0	0	0	0	258	0.233951	22.3921	1
2019-01-27	13925	Female	200	0	0	0	0	0	259	0.219097	22.8964	1
2019-01-28	13925	Female	200	37	1	6829	0	37	260	0.204242	23.4008	1
2018-05-13	13926	Male	200	25	1	2609	0	25	0	0.457364	23.8865	5
2018-05-14	13926	Male	200	19	1	2823	0	19	1	0.428921	25.033	5
2018-05-15	13926	Male	200	18	1	2364	0	18	2	0.363629	25.5814	5
2018-05-16	13926	Male	200	31	1	7263	0	31	3	0.340776	26.2106	5
2018-05-17	13926	Male	200	0	0	0	0	0	4	0.317924	26.8399	5
2018-05-18	13926	Male	200	36	1	5459	0	36	5	0.295072	26.2676	5
2018-05-19	13926	Male	200	34	1	4207	0	34	6	0.224811	25.2125	5
2018-05-20	13926	Male	200	48	1	10629	0	48	7	0.302754	25.7443	5
2018-05-21	13926	Male	200	39	1	3910	0	39	8	0.253903	26.2761	5
2018-05-22	13926	Male	200	53	1	7513	0	53	9	0.310344	27.5786	5
2018-05-23	13926	Male	200	27	1	3586	0	27	10	0.272916	26.7345	5
2018-05-24	13926	Male	200	107	1	14345	0	107	11	0.435236	28.7511	5
2018-05-25	13926	Male	200	120	1	23051	0	120	12	0.321958	27.2264	5
2018-05-26	13926	Male	200	73	1	11080	0	73	13	0.295463	25.7017	5
2018-05-27	13926	Male	200	55	1	9705	0	55	14	0.268968	27.3872	5
2018-05-28	13926	Male	200	69	1	12830	0	69	15	0.226658	28.3889	5
2018-05-29	13926	Male	200	85	1	13373	0	85	16	0.280499	25.94	5
2018-05-30	13926	Male	200	40	1	4132	0	40	17	0.248253	28.1525	5
2018-05-31	13926	Male	200	40	1	6467	0	40	18	0.301983	27.7763	5
2018-06-01	13926	Male	200	59	1	10544	0	59	19	0.302074	27.6472	6
2018-06-02	13926	Male	200	36	1	3453	0	36	20	0.302165	27.5182	6
2018-06-03	13926	Male	200	79	1	14940	0	79	21	0.302256	26.9627	6
2018-06-04	13926	Male	200	0	0	0	0	0	22	0.302347	25.805	6
2018-06-05	13926	Male	200	0	0	0	0	0	23	2.77338	24.9531	6
2018-06-06	13926	Male	200	25	1	3855	0	25	24	0.393701	24.5219	6
2018-06-07	13926	Male	200	7	1	1019	0	7	25	0.602744	24.3686	6
2018-06-08	13926	Male	200	158	1	30673	0	158	26	0.51575	24.7266	6
2018-06-09	13926	Male	200	69	1	16692	0	69	27	0.428755	26.1881	6
2018-06-10	13926	Male	200	78	1	16827	0	78	28	0.34176	27.6496	6
2018-06-11	13926	Male	200	41	1	7338	0	41	29	0.381041	26.7861	6
2018-06-12	13926	Male	200	0	0	0	0	0	30	0.420321	25.7796	6
2018-06-13	13926	Male	200	0	0	0	0	0	31	0.459602	24.7731	6
2018-06-14	13926	Male	200	0	0	0	0	0	32	0.498882	23.7666	6
2018-06-15	13926	Male	200	0	0	0	0	0	33	0.538163	22.7601	6
2018-06-16	13926	Male	200	0	0	0	0	0	34	0.785833	23.854	6
2018-06-17	13926	Male	200	0	0	0	0	0	35	0.742308	25.235	6
2018-06-18	13926	Male	200	0	0	0	0	0	36	0.698783	26.6161	6
2018-06-19	13926	Male	200	0	0	0	0	0	37	0.655257	24.3578	6
2018-06-20	13926	Male	200	0	0	0	0	0	38	0.351064	23.9228	6
2018-06-21	13926	Male	200	0	0	0	0	0	39	0.531053	24.1092	6
2018-06-22	13926	Male	200	0	0	0	0	0	40	0.162763	22.8301	6
2018-06-23	13926	Male	200	0	0	0	0	0	41	0.507484	24.3124	6
2018-06-24	13926	Male	200	0	0	0	0	0	42	0.46649	25.2659	6
2018-06-25	13926	Male	200	0	0	0	0	0	43	1.04186	24.9971	6
2018-06-26	13926	Male	200	0	0	0	0	0	44	0.401521	25.4138	6
2018-06-27	13926	Male	200	0	0	0	0	0	45	0.346724	25.3825	6
2018-06-28	13926	Male	200	0	0	0	0	0	46	0.383405	26.7345	6
2018-06-29	13926	Male	200	0	0	0	0	0	47	0.352911	26.9861	6
2018-06-30	13926	Male	200	0	0	0	0	0	48	0.415188	26.559	6
2018-07-01	13926	Male	200	0	0	0	0	0	49	0.241831	28.3978	7
2018-07-02	13926	Male	200	0	0	0	0	0	50	0.37144	27.1602	7
2018-07-03	13926	Male	200	0	0	0	0	0	51	0.327005	27.5966	7
2018-07-04	13926	Male	200	0	0	0	0	0	52	0.282571	28.0329	7
2018-07-05	13926	Male	200	0	0	0	0	0	53	0.238136	28.0782	7
2018-07-06	13926	Male	200	0	0	0	0	0	54	0.196296	28.1757	7
2018-07-07	13926	Male	200	0	0	0	0	0	55	0.258941	28.8212	7
2018-07-08	13926	Male	200	0	0	0	0	0	56	0.200511	28.8666	7
2018-07-09	13926	Male	200	0	0	0	0	0	57	0.19977	29.5101	7
2018-07-10	13926	Male	200	0	0	0	0	0	58	0.111781	29.23	7
2018-07-11	13926	Male	200	0	0	0	0	0	59	0.148594	28.9498	7
2018-07-12	13926	Male	200	0	0	0	0	0	60	0.185408	30.3739	7
2018-07-13	13926	Male	200	0	0	0	0	0	61	0.199366	29.2827	7
2018-07-14	13926	Male	200	0	0	0	0	0	62	0.213324	29.6831	7
2018-07-15	13926	Male	200	0	0	0	0	0	63	0.196371	29.1019	7
2018-07-16	13926	Male	200	0	0	0	0	0	64	0.168945	28.7274	7
2018-07-17	13926	Male	200	0	0	0	0	0	65	0.192224	29.2216	7
2018-07-18	13926	Male	200	0	0	0	0	0	66	0.215504	29.7158	7
2018-07-19	13926	Male	200	0	0	0	0	0	67	0.278315	29.3155	7
2018-07-20	13926	Male	200	0	0	0	0	0	68	0.341127	28.9152	7
2018-07-21	13926	Male	200	0	0	0	0	0	69	0.188322	29.5333	7
2018-07-22	13926	Male	200	0	0	0	0	0	70	0.12689	29.7872	7
2018-07-23	13926	Male	200	0	0	0	0	0	71	0.179775	29.1883	7
2018-07-24	13926	Male	200	0	0	0	0	0	72	0.119249	27.6265	7
2018-07-25	13926	Male	200	0	0	0	0	0	73	0.286446	28.3004	7
2018-07-26	13926	Male	200	0	0	0	0	0	74	0.249123	28.3564	7
2018-07-27	13926	Male	200	0	0	0	0	0	75	0.2118	28.4123	7
2018-07-28	13926	Male	200	0	0	0	0	0	76	0.174477	28.5844	7
2018-07-29	13926	Male	200	0	0	0	0	0	77	0.172343	28.4313	7
2018-07-30	13926	Male	200	0	0	0	0	0	78	0.17021	29.6878	7
2018-07-31	13926	Male	200	0	0	0	0	0	79	0.135457	30.3415	7
2018-08-01	13926	Male	200	0	0	0	0	0	80	0.15813	29.225	8
2018-08-02	13926	Male	200	0	0	0	0	0	81	0.143533	29.9369	8
2018-08-03	13926	Male	200	0	0	0	0	0	82	0.214283	29.1593	8
2018-08-04	13926	Male	200	0	0	0	0	0	83	0.205969	29.3226	8
2018-08-05	13926	Male	200	13	1	1484	0	13	84	0.197655	29.4859	8
2018-08-06	13926	Male	200	0	0	0	0	0	85	0.189341	30.6218	8
2018-08-07	13926	Male	200	8	1	1333	0	8	86	0.179135	30.324	8
2018-08-08	13926	Male	200	0	0	0	0	0	87	0.16893	30.0261	8
2018-08-09	13926	Male	200	0	0	0	0	0	88	0.158724	29.7282	8
2018-08-10	13926	Male	200	16	1	2596	0	16	89	0.174474	29.047	8
2018-08-11	13926	Male	200	0	0	0	0	0	90	0.190223	28.3658	8
2018-08-12	13926	Male	200	0	0	0	0	0	91	0.205973	29.5099	8
2018-08-13	13926	Male	200	0	0	0	0	0	92	0.177721	30.3465	8
2018-08-14	13926	Male	200	0	0	0	0	0	93	0.55864	29.7495	8
2018-08-15	13926	Male	200	0	0	0	0	0	94	0.174295	29.1525	8
2018-08-16	13926	Male	200	0	0	0	0	0	95	0.155381	29.76	8
2018-08-17	13926	Male	200	0	0	0	0	0	96	0.16706	29.5356	8
2018-08-18	13926	Male	200	0	0	0	0	0	97	0.127209	29.4611	8
2018-08-19	13926	Male	200	0	0	0	0	0	98	0.18366	30.5981	8
2018-08-20	13926	Male	200	0	0	0	0	0	99	0.176004	30.7332	8
2018-08-21	13926	Male	200	0	0	0	0	0	100	0.168347	30.8684	8
2018-08-22	13926	Male	200	0	0	0	0	0	101	0.16069	31.0036	8
2018-08-23	13926	Male	200	0	0	0	0	0	102	0.153034	31.1387	8
2018-08-24	13926	Male	200	0	0	0	0	0	103	0.148993	29.901	8
2018-08-25	13926	Male	200	0	0	0	0	0	104	0.131205	30.9021	8
2018-08-26	13926	Male	200	0	0	0	0	0	105	0.154281	30.7414	8
2018-08-27	13926	Male	200	0	0	0	0	0	106	0.157695	30.8017	8
2018-08-28	13926	Male	200	0	0	0	0	0	107	0.161109	30.862	8
2018-08-29	13926	Male	200	0	0	0	0	0	108	0.150899	30.848	8
2018-08-30	13926	Male	200	0	0	0	0	0	109	0.140689	30.8339	8
2018-08-31	13926	Male	200	0	0	0	0	0	110	0.13048	31.0897	8
2018-09-01	13926	Male	200	0	0	0	0	0	111	0.255258	30.7924	9
2018-09-02	13926	Male	200	0	0	0	0	0	112	0.131007	30.4952	9
2018-09-03	13926	Male	200	0	0	0	0	0	113	0.117594	30.9003	9
2018-09-04	13926	Male	200	0	0	0	0	0	114	0.138264	31.0298	9
2018-09-05	13926	Male	200	0	0	0	0	0	115	0.137469	31.3675	9
2018-09-06	13926	Male	200	0	0	0	0	0	116	0.136675	31.7051	9
2018-09-07	13926	Male	200	0	0	0	0	0	117	0.135881	31.4729	9
2018-09-08	13926	Male	200	0	0	0	0	0	118	0.135087	31.2407	9
2018-09-09	13926	Male	200	0	0	0	0	0	119	0.134293	31.0085	9
2018-09-10	13926	Male	200	0	0	0	0	0	120	0.133498	30.7763	9
2018-09-11	13926	Male	200	0	0	0	0	0	121	0.165644	32.1977	9
2018-09-12	13926	Male	200	0	0	0	0	0	122	0.167068	32.0632	9
2018-09-13	13926	Male	200	0	0	0	0	0	123	0.168491	31.9286	9
2018-09-14	13926	Male	200	0	0	0	0	0	124	0.140402	29.475	9
2018-09-15	13926	Male	200	0	0	0	0	0	125	0.130156	29.7829	9
2018-09-16	13926	Male	200	0	0	0	0	0	126	0.11991	30.0909	9
2018-09-17	13926	Male	200	0	0	0	0	0	127	0.085746	29.9618	9
2018-09-18	13926	Male	200	0	0	0	0	0	128	0.164164	29.8328	9
2018-09-19	13926	Male	200	0	0	0	0	0	129	0.242583	29.7038	9
2018-09-20	13926	Male	200	0	0	0	0	0	130	0.321001	29.5747	9
2018-09-21	13926	Male	200	0	0	0	0	0	131	0.22987	30.4957	9
2018-09-22	13926	Male	200	0	0	0	0	0	132	0.13874	31.4167	9
2018-09-23	13926	Male	200	0	0	0	0	0	133	0.141089	31.9284	9
2018-09-24	13926	Male	200	0	0	0	0	0	134	0.117007	30.4224	9
2018-09-25	13926	Male	200	0	0	0	0	0	135	0.144579	31.0329	9
2018-09-26	13926	Male	200	0	0	0	0	0	136	0.10121	29.7291	9
2018-09-27	13926	Male	200	0	0	0	0	0	137	0.144531	29.3078	9
2018-09-28	13926	Male	200	0	0	0	0	0	138	0.141427	30.0193	9
2018-09-29	13926	Male	200	0	0	0	0	0	139	0.138324	30.7309	9
2018-09-30	13926	Male	200	0	0	0	0	0	140	0.144224	30.5936	9
2018-10-01	13926	Male	200	0	0	0	0	0	141	0.143963	29.7783	10
2018-10-02	13926	Male	200	0	0	0	0	0	142	0.119403	30.9798	10
2018-10-03	13926	Male	200	0	0	0	0	0	143	0.121257	31.2469	10
2018-10-04	13926	Male	200	0	0	0	0	0	144	0.148443	31.1301	10
2018-10-05	13926	Male	200	0	0	0	0	0	145	0.114958	32.1944	10
2018-10-06	13926	Male	200	0	0	0	0	0	146	0.144615	31.469	10
2018-10-07	13926	Male	200	0	0	0	0	0	147	0.146493	30.7986	10
2018-10-08	13926	Male	200	0	0	0	0	0	148	0.148372	30.1282	10
2018-10-09	13926	Male	200	0	0	0	0	0	149	0.119436	29.7792	10
2018-10-10	13926	Male	200	0	0	0	0	0	150	0.123507	29.9055	10
2018-10-11	13926	Male	200	0	0	0	0	0	151	0.114244	30.0706	10
2018-10-12	13926	Male	200	0	0	0	0	0	152	0.164878	30.2357	10
2018-10-13	13926	Male	200	0	0	0	0	0	153	0.130118	28.9651	10
2018-10-14	13926	Male	200	0	0	0	0	0	154	0.0941297	29.3476	10
2018-10-15	13926	Male	200	0	0	0	0	0	155	0.139968	29.413	10
2018-10-16	13926	Male	200	0	0	0	0	0	156	0.105995	28.3429	10
2018-10-17	13926	Male	200	0	0	0	0	0	157	0.124492	28.927	10
2018-10-18	13926	Male	200	0	0	0	0	0	158	0.117232	28.4762	10
2018-10-19	13926	Male	200	0	0	0	0	0	159	0.104071	28.678	10
2018-10-20	13926	Male	200	0	0	0	0	0	160	0.13998	28.9365	10
2018-10-21	13926	Male	200	0	0	0	0	0	161	0.147637	28.8377	10
2018-10-22	13926	Male	200	0	0	0	0	0	162	0.155295	28.7388	10
2018-10-23	13926	Male	200	0	0	0	0	0	163	0.162952	28.64	10
2018-10-24	13926	Male	200	0	0	0	0	0	164	0.170609	28.5411	10
2018-10-25	13926	Male	200	0	0	0	0	0	165	0.118559	28.5198	10
2018-10-26	13926	Male	200	0	0	0	0	0	166	0.110855	28.3466	10
2018-10-27	13926	Male	200	0	0	0	0	0	167	0.136786	28.0587	10
2018-10-28	13926	Male	200	0	0	0	0	0	168	0.12999	29.8032	10
2018-10-29	13926	Male	200	0	0	0	0	0	169	0.160678	29.5253	10
2018-10-30	13926	Male	200	0	0	0	0	0	170	0.116492	30.137	10
2018-10-31	13926	Male	200	0	0	0	0	0	171	0.119441	28.8402	10
2018-11-01	13926	Male	200	0	0	0	0	0	172	0.122391	27.5433	11
2018-11-02	13926	Male	200	0	0	0	0	0	173	0.133087	27.7971	11
2018-11-03	13926	Male	200	0	0	0	0	0	174	0.132082	27.6142	11
2018-11-04	13926	Male	200	0	0	0	0	0	175	0.157516	28.0952	11
2018-11-05	13926	Male	200	0	0	0	0	0	176	0.149088	29.2156	11
2018-11-06	13926	Male	200	0	0	0	0	0	177	0.145724	28.4589	11
2018-11-07	13926	Male	200	0	0	0	0	0	178	0.151355	28.8192	11
2018-11-08	13926	Male	200	0	0	0	0	0	179	0.151799	28.3557	11
2018-11-09	13926	Male	200	0	0	0	0	0	180	0.152243	27.8922	11
2018-11-10	13926	Male	200	0	0	0	0	0	181	0.131755	28.5067	11
2018-11-11	13926	Male	200	0	0	0	0	0	182	0.111266	29.1211	11
2018-11-12	13926	Male	200	0	0	0	0	0	183	0.141395	27.9721	11
2018-11-13	13926	Male	200	0	0	0	0	0	184	0.150558	28.2383	11
2018-11-14	13926	Male	200	0	0	0	0	0	185	0.163341	27.4319	11
2018-11-15	13926	Male	200	0	0	0	0	0	186	0.16786	28.6569	11
2018-11-16	13926	Male	200	0	0	0	0	0	187	0.180096	22.9728	11
2018-11-17	13926	Male	200	0	0	0	0	0	188	0.736923	25.0706	11
2018-11-18	13926	Male	200	0	0	0	0	0	189	0.595919	27.1684	11
2018-11-19	13926	Male	200	0	0	0	0	0	190	1.28924	27.6465	11
2018-11-20	13926	Male	200	0	0	0	0	0	191	0.135748	28.1247	11
2018-11-21	13926	Male	200	0	0	0	0	0	192	0.199925	28.6028	11
2018-11-22	13926	Male	200	0	0	0	0	0	193	0.203097	29.0809	11
2018-11-23	13926	Male	200	0	0	0	0	0	194	0.209129	26.8694	11
2018-11-24	13926	Male	200	0	0	0	0	0	195	0.187091	27.0992	11
2018-11-25	13926	Male	200	0	0	0	0	0	196	0.165052	27.3291	11
2018-11-26	13926	Male	200	0	0	0	0	0	197	0.134968	26.4409	11
2018-11-27	13926	Male	200	0	0	0	0	0	198	0.161199	26.7182	11
2018-11-28	13926	Male	200	0	0	0	0	0	199	0.18743	26.9955	11
2018-11-29	13926	Male	200	0	0	0	0	0	200	0.193397	27.2302	11
2018-11-30	13926	Male	200	0	0	0	0	0	201	0.234095	26.7631	11
2018-12-01	13926	Male	200	0	0	0	0	0	202	0.179836	26.4746	12
2018-12-02	13926	Male	200	0	0	0	0	0	203	0.183713	26.4401	12
2018-12-03	13926	Male	200	0	0	0	0	0	204	0.209534	26.0082	12
2018-12-04	13926	Male	200	0	0	0	0	0	205	0.19352	26.2172	12
2018-12-05	13926	Male	200	0	0	0	0	0	206	0.182774	26.2061	12
2018-12-06	13926	Male	200	0	0	0	0	0	207	0.432776	26.0954	12
2018-12-07	13926	Male	200	0	0	0	0	0	208	0.329187	25.9848	12
2018-12-08	13926	Male	200	0	0	0	0	0	209	0.225597	25.8741	12
2018-12-09	13926	Male	200	0	0	0	0	0	210	0.3179	26.1186	12
2018-12-10	13926	Male	200	0	0	0	0	0	211	0.431388	25.0168	12
2018-12-11	13926	Male	200	0	0	0	0	0	212	0.544876	23.915	12
2018-12-12	13926	Male	200	0	0	0	0	0	213	0.461609	24.5782	12
2018-12-13	13926	Male	200	0	0	0	0	0	214	0.378342	25.2414	12
2018-12-14	13926	Male	200	0	0	0	0	0	215	0.295075	25.9046	12
2018-12-15	13926	Male	200	0	0	0	0	0	216	0.305397	25.9327	12
2018-12-16	13926	Male	200	0	0	0	0	0	217	0.31572	25.9609	12
2018-12-17	13926	Male	200	0	0	0	0	0	218	0.326042	25.989	12
2018-12-18	13926	Male	200	0	0	0	0	0	219	0.531095	25.595	12
2018-12-19	13926	Male	200	0	0	0	0	0	220	0.489701	24.509	12
2018-12-20	13926	Male	200	0	0	0	0	0	221	0.550248	24.9562	12
2018-12-21	13926	Male	200	0	0	0	0	0	222	0.642088	25.4034	12
2018-12-22	13926	Male	200	0	0	0	0	0	223	1.07359	25.8506	12
2018-12-23	13926	Male	200	0	0	0	0	0	224	2.31465	25.6452	12
2018-12-24	13926	Male	200	0	0	0	0	0	225	0.235296	25.4397	12
2018-12-25	13926	Male	200	0	0	0	0	0	226	0.465962	25.2342	12
2018-12-26	13926	Male	200	0	0	0	0	0	227	0.584214	24.9893	12
2018-12-27	13926	Male	200	0	0	0	0	0	228	0.702466	24.7443	12
2018-12-28	13926	Male	200	0	0	0	0	0	229	1.88606	24.4385	12
2018-12-29	13926	Male	200	0	0	0	0	0	230	0.312593	24.1327	12
2018-12-30	13926	Male	200	0	0	0	0	0	231	0.415342	24.4805	12
2018-12-31	13926	Male	200	0	0	0	0	0	232	0.387898	25.1068	12
2019-01-01	13926	Male	200	0	0	0	0	0	233	0.870627	24.5715	1
2019-01-02	13926	Male	200	0	0	0	0	0	234	1.35336	24.0362	1
2019-01-03	13926	Male	200	0	0	0	0	0	235	1.83608	23.5009	1
2019-01-04	13926	Male	200	0	0	0	0	0	236	1.06322	24.1627	1
2019-01-05	13926	Male	200	51	1	10804	0	51	237	0.290348	24.8245	1
2019-01-06	13926	Male	200	229	1	40327	0	229	238	0.267098	24.8822	1
2019-01-07	13926	Male	200	203	1	32775	0	203	239	0.243847	24.94	1
2019-01-08	13926	Male	200	268	1	40699	0	268	240	0.426089	24.8267	1
2019-01-09	13926	Male	200	238	1	41170	0	238	241	0.369818	25.4342	1
2019-01-10	13926	Male	200	193	1	40582	0	193	242	0.322525	24.6769	1
2019-01-11	13926	Male	200	174	1	33669	0	174	243	0.309285	24.7494	1
2019-01-12	13926	Male	200	239	1	42290	0	239	244	0.296044	24.8219	1
2019-01-13	13926	Male	200	198	1	38518	0	198	245	0.280388	24.9889	1
2019-01-14	13926	Male	200	130	1	21593	0	130	246	0.278905	24.9068	1
2019-01-15	13926	Male	200	216	1	37196	0	216	247	0.277422	24.8246	1
2019-01-16	13926	Male	200	206	1	39469	0	206	248	0.275939	24.7425	1
2019-01-17	13926	Male	200	98	1	14251	0	98	249	0.267753	24.43	1
2019-01-18	13926	Male	200	0	0	0	0	0	250	0.259566	24.1175	1
2019-01-19	13926	Male	200	0	0	0	0	0	251	0.25138	23.805	1
2019-01-20	13926	Male	200	0	0	0	0	0	252	0.297662	24.6231	1
2019-01-21	13926	Male	200	226	1	39601	0	226	253	0.256488	25.1278	1
2019-01-22	13926	Male	200	198	1	37288	0	198	254	0.191347	24.5464	1
2019-01-23	13926	Male	200	0	0	0	0	0	255	0.343783	24.3901	1
2019-01-24	13926	Male	200	5	1	90	0	5	256	0.47195	23.7241	1
2019-01-25	13926	Male	200	0	0	0	0	0	257	0.35295	23.0581	1
2019-01-26	13926	Male	200	0	0	0	0	0	258	0.233951	22.3921	1
2019-01-27	13926	Male	200	0	0	0	0	0	259	0.219097	22.8964	1
2019-01-28	13926	Male	200	118	1	20186	0	118	260	0.204242	23.4008	1
2019-01-29	13926	Male	200	198	1	38815	0	198	261	0.175942	23.9051	1
2019-01-30	13926	Male	200	22	1	4063	0	22	262	0.262053	24.4095	1
2018-05-06	14666	Female	160	133	1	22796	0	133	0	0.476993	24.0406	5
2018-05-07	14666	Female	160	51	1	7902	0	51	1	0.437525	26.2473	5
2018-05-08	14666	Female	160	90	1	13681	0	90	2	0.648683	25.9375	5
2018-05-09	14666	Female	160	132	1	17111	0	132	3	0.576836	26.1231	5
2018-05-10	14666	Female	160	49	1	8378	0	49	4	0.547043	24.2827	5
2018-05-11	14666	Female	160	47	1	6514	0	47	5	0.517249	23.6162	5
2018-05-12	14666	Female	160	71	1	9936	0	71	6	0.394872	22.74	5
2018-05-13	14666	Female	160	48	1	8361	0	48	7	0.457364	23.8865	5
2018-05-14	14666	Female	160	69	1	10955	0	69	8	0.428921	25.033	5
2018-05-15	14666	Female	160	124	1	14745	0	124	9	0.363629	25.5814	5
2018-05-16	14666	Female	160	42	1	6951	0	42	10	0.340776	26.2106	5
2018-05-17	14666	Female	160	49	1	5547	0	49	11	0.317924	26.8399	5
2018-05-18	14666	Female	160	37	1	5399	0	37	12	0.295072	26.2676	5
2018-05-19	14666	Female	160	48	1	7469	0	48	13	0.224811	25.2125	5
2018-05-20	14666	Female	160	115	1	22859	0	115	14	0.302754	25.7443	5
2018-05-21	14666	Female	160	203	1	37090	0	203	15	0.253903	26.2761	5
2018-05-22	14666	Female	160	101	1	19734	0	101	16	0.310344	27.5786	5
2018-05-23	14666	Female	160	119	1	21303	0	119	17	0.272916	26.7345	5
2018-05-24	14666	Female	160	80	1	15087	0	80	18	0.435236	28.7511	5
2018-05-25	14666	Female	160	108	1	18005	0	108	19	0.321958	27.2264	5
2018-05-26	14666	Female	160	186	1	27884	0	186	20	0.295463	25.7017	5
2018-05-27	14666	Female	160	69	1	8255	0	69	21	0.268968	27.3872	5
2018-05-28	14666	Female	160	136	1	22284	0	136	22	0.226658	28.3889	5
2018-05-29	14666	Female	160	110	1	15338	0	110	23	0.280499	25.94	5
2018-05-30	14666	Female	160	257	1	36043	0	257	24	0.248253	28.1525	5
2018-05-31	14666	Female	160	127	1	20328	0	127	25	0.301983	27.7763	5
2018-06-01	14666	Female	160	117	1	22560	0	117	26	0.302074	27.6472	6
2018-06-02	14666	Female	160	73	1	12885	0	73	27	0.302165	27.5182	6
2018-06-03	14666	Female	160	95	1	15993	0	95	28	0.302256	26.9627	6
2018-06-04	14666	Female	160	61	1	7711	0	61	29	0.302347	25.805	6
2018-06-05	14666	Female	160	0	0	0	0	0	30	2.77338	24.9531	6
2018-06-06	14666	Female	160	25	1	4606	0	25	31	0.393701	24.5219	6
2018-06-07	14666	Female	160	134	1	26229	0	134	32	0.602744	24.3686	6
2018-06-08	14666	Female	160	81	1	18069	0	81	33	0.51575	24.7266	6
2018-06-09	14666	Female	160	167	1	34243	0	167	34	0.428755	26.1881	6
2018-06-10	14666	Female	160	64	1	9698	0	64	35	0.34176	27.6496	6
2018-06-11	14666	Female	160	84	1	18362	0	84	36	0.381041	26.7861	6
2018-06-12	14666	Female	160	101	1	16707	0	101	37	0.420321	25.7796	6
2018-06-13	14666	Female	160	10	1	1288	0	10	38	0.459602	24.7731	6
2018-06-14	14666	Female	160	0	0	0	0	0	39	0.498882	23.7666	6
2018-06-15	14666	Female	160	0	0	0	0	0	40	0.538163	22.7601	6
2018-06-16	14666	Female	160	8	1	582	0	8	41	0.785833	23.854	6
2018-06-17	14666	Female	160	0	0	0	0	0	42	0.742308	25.235	6
2018-06-18	14666	Female	160	5	1	857	0	5	43	0.698783	26.6161	6
2018-06-19	14666	Female	160	113	1	14597	0	113	44	0.655257	24.3578	6
2018-06-20	14666	Female	160	177	1	25319	0	177	45	0.351064	23.9228	6
2018-06-21	14666	Female	160	66	1	9281	0	66	46	0.531053	24.1092	6
2018-06-22	14666	Female	160	135	1	22300	0	135	47	0.162763	22.8301	6
2018-06-23	14666	Female	160	71	1	11713	0	71	48	0.507484	24.3124	6
2018-06-24	14666	Female	160	32	1	8721	0	32	49	0.46649	25.2659	6
2018-06-25	14666	Female	160	103	1	23461	0	103	50	1.04186	24.9971	6
2018-06-26	14666	Female	160	73	1	12299	0	73	51	0.401521	25.4138	6
2018-06-27	14666	Female	160	0	0	0	0	0	52	0.346724	25.3825	6
2018-06-28	14666	Female	160	32	1	7946	0	32	53	0.383405	26.7345	6
2018-06-29	14666	Female	160	99	1	19279	0	99	54	0.352911	26.9861	6
2018-06-30	14666	Female	160	50	1	6709	0	50	55	0.415188	26.559	6
2018-07-01	14666	Female	160	45	1	8447	0	45	56	0.241831	28.3978	7
2018-07-02	14666	Female	160	196	1	33445	0	196	57	0.37144	27.1602	7
2018-07-03	14666	Female	160	21	1	2482	0	21	58	0.327005	27.5966	7
2018-07-04	14666	Female	160	0	0	0	0	0	59	0.282571	28.0329	7
2018-07-05	14666	Female	160	32	1	4732	0	32	60	0.238136	28.0782	7
2018-07-06	14666	Female	160	75	1	9982	0	75	61	0.196296	28.1757	7
2018-07-07	14666	Female	160	70	1	9000	0	70	62	0.258941	28.8212	7
2018-07-08	14666	Female	160	8	1	950	0	8	63	0.200511	28.8666	7
2018-07-09	14666	Female	160	116	1	17255	0	116	64	0.19977	29.5101	7
2018-07-10	14666	Female	160	107	1	16639	0	107	65	0.111781	29.23	7
2018-07-11	14666	Female	160	172	1	27288	0	172	66	0.148594	28.9498	7
2018-07-12	14666	Female	160	97	1	13911	0	97	67	0.185408	30.3739	7
2018-07-13	14666	Female	160	172	1	24307	0	172	68	0.199366	29.2827	7
2018-07-14	14666	Female	160	26	1	3819	0	26	69	0.213324	29.6831	7
2018-05-06	14668	Male	230	149	1	21286	0	149	0	0.476993	24.0406	5
2018-05-07	14668	Male	230	180	1	30096	0	180	1	0.437525	26.2473	5
2018-05-08	14668	Male	230	14	1	1676	0	14	2	0.648683	25.9375	5
2018-05-09	14668	Male	230	83	1	14282	0	83	3	0.576836	26.1231	5
2018-05-10	14668	Male	230	200	1	26741	0	200	4	0.547043	24.2827	5
2018-05-11	14668	Male	230	103	1	17683	0	103	5	0.517249	23.6162	5
2018-05-12	14668	Male	230	65	1	10495	0	65	6	0.394872	22.74	5
2018-05-13	14668	Male	230	92	1	14006	0	92	7	0.457364	23.8865	5
2018-05-14	14668	Male	230	65	1	9281	0	65	8	0.428921	25.033	5
2018-05-15	14668	Male	230	80	1	12021	0	80	9	0.363629	25.5814	5
2018-05-16	14668	Male	230	58	1	10581	0	58	10	0.340776	26.2106	5
2018-05-17	14668	Male	230	40	1	7721	0	40	11	0.317924	26.8399	5
2018-05-18	14668	Male	230	110	1	19288	0	110	12	0.295072	26.2676	5
2018-05-19	14668	Male	230	137	1	18768	0	137	13	0.224811	25.2125	5
2018-05-20	14668	Male	230	80	1	14194	0	80	14	0.302754	25.7443	5
2018-05-21	14668	Male	230	130	1	28406	0	130	15	0.253903	26.2761	5
2018-05-22	14668	Male	230	57	1	8471	0	57	16	0.310344	27.5786	5
2018-05-23	14668	Male	230	112	1	21184	0	112	17	0.272916	26.7345	5
2018-05-24	14668	Male	230	141	1	24422	0	141	18	0.435236	28.7511	5
2018-05-25	14668	Male	230	114	1	15411	0	114	19	0.321958	27.2264	5
2018-05-26	14668	Male	230	144	1	23577	0	144	20	0.295463	25.7017	5
2018-05-27	14668	Male	230	65	1	9253	0	65	21	0.268968	27.3872	5
2018-05-28	14668	Male	230	81	1	13289	0	81	22	0.226658	28.3889	5
2018-05-29	14668	Male	230	97	1	17078	0	97	23	0.280499	25.94	5
2018-05-30	14668	Male	230	91	1	15543	0	91	24	0.248253	28.1525	5
2018-05-31	14668	Male	230	76	1	15868	0	76	25	0.301983	27.7763	5
2018-06-01	14668	Male	230	87	1	19848	0	87	26	0.302074	27.6472	6
2018-06-02	14668	Male	230	78	1	11266	0	78	27	0.302165	27.5182	6
2018-06-03	14668	Male	230	171	1	30653	0	171	28	0.302256	26.9627	6
2018-06-04	14668	Male	230	10	1	1757	0	10	29	0.302347	25.805	6
2018-06-05	14668	Male	230	0	0	0	0	0	30	2.77338	24.9531	6
2018-06-06	14668	Male	230	0	0	0	0	0	31	0.393701	24.5219	6
2018-06-07	14668	Male	230	115	1	25479	0	115	32	0.602744	24.3686	6
2018-06-08	14668	Male	230	99	1	21786	0	99	33	0.51575	24.7266	6
2018-06-09	14668	Male	230	147	1	32887	0	147	34	0.428755	26.1881	6
2018-06-10	14668	Male	230	106	1	22115	0	106	35	0.34176	27.6496	6
2018-06-11	14668	Male	230	31	1	7114	0	31	36	0.381041	26.7861	6
2018-06-12	14668	Male	230	4	0	0	0	4	37	0.420321	25.7796	6
2018-06-13	14668	Male	230	1	0	0	0	1	38	0.459602	24.7731	6
2018-06-14	14668	Male	230	0	0	0	0	0	39	0.498882	23.7666	6
2018-06-15	14668	Male	230	0	0	0	0	0	40	0.538163	22.7601	6
2018-06-16	14668	Male	230	52	1	7137	0	52	41	0.785833	23.854	6
2018-06-17	14668	Male	230	0	0	0	0	0	42	0.742308	25.235	6
2018-06-18	14668	Male	230	0	0	0	0	0	43	0.698783	26.6161	6
2018-06-19	14668	Male	230	48	1	6933	0	48	44	0.655257	24.3578	6
2018-06-20	14668	Male	230	61	1	8838	0	61	45	0.351064	23.9228	6
2018-06-21	14668	Male	230	124	1	24205	0	124	46	0.531053	24.1092	6
2018-06-22	14668	Male	230	148	1	30088	0	148	47	0.162763	22.8301	6
2018-06-23	14668	Male	230	176	1	25658	0	176	48	0.507484	24.3124	6
2018-06-24	14668	Male	230	87	1	19456	0	87	49	0.46649	25.2659	6
2018-06-25	14668	Male	230	162	1	22900	0	162	50	1.04186	24.9971	6
2018-06-26	14668	Male	230	63	1	8709	0	63	51	0.401521	25.4138	6
2018-06-27	14668	Male	230	43	1	6326	0	43	52	0.346724	25.3825	6
2018-06-28	14668	Male	230	124	1	19083	0	124	53	0.383405	26.7345	6
2018-06-29	14668	Male	230	73	1	9949	0	73	54	0.352911	26.9861	6
2018-06-30	14668	Male	230	95	1	12770	0	95	55	0.415188	26.559	6
2018-07-01	14668	Male	230	92	1	15161	0	92	56	0.241831	28.3978	7
2018-07-02	14668	Male	230	82	1	16034	0	82	57	0.37144	27.1602	7
2018-07-03	14668	Male	230	59	1	8209	0	59	58	0.327005	27.5966	7
2018-07-04	14668	Male	230	13	1	2002	0	13	59	0.282571	28.0329	7
2018-07-05	14668	Male	230	92	1	15083	0	92	60	0.238136	28.0782	7
2018-07-06	14668	Male	230	12	1	1710	0	12	61	0.196296	28.1757	7
2018-07-07	14668	Male	230	0	0	0	0	0	62	0.258941	28.8212	7
2018-07-08	14668	Male	230	0	0	0	0	0	63	0.200511	28.8666	7
2018-07-09	14668	Male	230	0	0	0	0	0	64	0.19977	29.5101	7
2018-07-10	14668	Male	230	0	0	0	0	0	65	0.111781	29.23	7
2018-07-11	14668	Male	230	0	0	0	0	0	66	0.148594	28.9498	7
2018-07-12	14668	Male	230	0	0	0	0	0	67	0.185408	30.3739	7
2018-07-13	14668	Male	230	0	0	0	0	0	68	0.199366	29.2827	7
2018-07-14	14668	Male	230	0	0	0	0	0	69	0.213324	29.6831	7
2018-07-15	14668	Male	230	0	0	0	0	0	70	0.196371	29.1019	7
2018-07-16	14668	Male	230	0	0	0	0	0	71	0.168945	28.7274	7
2018-07-17	14668	Male	230	0	0	0	0	0	72	0.192224	29.2216	7
2018-07-18	14668	Male	230	0	0	0	0	0	73	0.215504	29.7158	7
2018-07-19	14668	Male	230	0	0	0	0	0	74	0.278315	29.3155	7
2018-07-20	14668	Male	230	0	0	0	0	0	75	0.341127	28.9152	7
2018-07-21	14668	Male	230	0	0	0	0	0	76	0.188322	29.5333	7
2018-07-22	14668	Male	230	0	0	0	0	0	77	0.12689	29.7872	7
2018-07-23	14668	Male	230	0	0	0	0	0	78	0.179775	29.1883	7
2018-07-24	14668	Male	230	0	0	0	0	0	79	0.119249	27.6265	7
2018-07-25	14668	Male	230	0	0	0	0	0	80	0.286446	28.3004	7
2018-07-26	14668	Male	230	0	0	0	0	0	81	0.249123	28.3564	7
2018-07-27	14668	Male	230	0	0	0	0	0	82	0.2118	28.4123	7
2018-07-28	14668	Male	230	0	0	0	0	0	83	0.174477	28.5844	7
2018-07-29	14668	Male	230	0	0	0	0	0	84	0.172343	28.4313	7
2018-07-30	14668	Male	230	0	0	0	0	0	85	0.17021	29.6878	7
2018-07-31	14668	Male	230	0	0	0	0	0	86	0.135457	30.3415	7
2018-08-01	14668	Male	230	0	0	0	0	0	87	0.15813	29.225	8
2018-08-02	14668	Male	230	0	0	0	0	0	88	0.143533	29.9369	8
2018-08-03	14668	Male	230	0	0	0	0	0	89	0.214283	29.1593	8
2018-08-04	14668	Male	230	0	0	0	0	0	90	0.205969	29.3226	8
2018-08-05	14668	Male	230	0	0	0	0	0	91	0.197655	29.4859	8
2018-08-06	14668	Male	230	0	0	0	0	0	92	0.189341	30.6218	8
2018-08-07	14668	Male	230	128	1	17720	0	128	93	0.179135	30.324	8
2018-08-08	14668	Male	230	3	1	269	0	3	94	0.16893	30.0261	8
2018-08-09	14668	Male	230	0	0	0	0	0	95	0.158724	29.7282	8
2018-08-10	14668	Male	230	0	0	0	0	0	96	0.174474	29.047	8
2018-08-11	14668	Male	230	0	0	0	0	0	97	0.190223	28.3658	8
2018-08-12	14668	Male	230	0	0	0	0	0	98	0.205973	29.5099	8
2018-08-13	14668	Male	230	0	0	0	0	0	99	0.177721	30.3465	8
2018-08-14	14668	Male	230	0	0	0	0	0	100	0.55864	29.7495	8
2018-08-15	14668	Male	230	0	0	0	0	0	101	0.174295	29.1525	8
2018-08-16	14668	Male	230	0	0	0	0	0	102	0.155381	29.76	8
2018-08-17	14668	Male	230	0	0	0	0	0	103	0.16706	29.5356	8
2018-08-18	14668	Male	230	0	0	0	0	0	104	0.127209	29.4611	8
2018-08-19	14668	Male	230	0	0	0	0	0	105	0.18366	30.5981	8
2018-08-20	14668	Male	230	0	0	0	0	0	106	0.176004	30.7332	8
2018-08-21	14668	Male	230	0	0	0	0	0	107	0.168347	30.8684	8
2018-08-22	14668	Male	230	0	0	0	0	0	108	0.16069	31.0036	8
2018-08-23	14668	Male	230	0	0	0	0	0	109	0.153034	31.1387	8
2018-08-24	14668	Male	230	0	0	0	0	0	110	0.148993	29.901	8
2018-08-25	14668	Male	230	0	0	0	0	0	111	0.131205	30.9021	8
2018-08-26	14668	Male	230	0	0	0	0	0	112	0.154281	30.7414	8
2018-08-27	14668	Male	230	0	0	0	0	0	113	0.157695	30.8017	8
2018-08-28	14668	Male	230	0	0	0	0	0	114	0.161109	30.862	8
2018-08-29	14668	Male	230	0	0	0	0	0	115	0.150899	30.848	8
2018-08-30	14668	Male	230	0	0	0	0	0	116	0.140689	30.8339	8
2018-08-31	14668	Male	230	0	0	0	0	0	117	0.13048	31.0897	8
2018-09-01	14668	Male	230	0	0	0	0	0	118	0.255258	30.7924	9
2018-09-02	14668	Male	230	0	0	0	0	0	119	0.131007	30.4952	9
2018-09-03	14668	Male	230	0	0	0	0	0	120	0.117594	30.9003	9
2018-09-04	14668	Male	230	0	0	0	0	0	121	0.138264	31.0298	9
2018-09-05	14668	Male	230	0	0	0	0	0	122	0.137469	31.3675	9
2018-09-06	14668	Male	230	0	0	0	0	0	123	0.136675	31.7051	9
2018-09-07	14668	Male	230	0	0	0	0	0	124	0.135881	31.4729	9
2018-09-08	14668	Male	230	0	0	0	0	0	125	0.135087	31.2407	9
2018-09-09	14668	Male	230	0	0	0	0	0	126	0.134293	31.0085	9
2018-09-10	14668	Male	230	0	0	0	0	0	127	0.133498	30.7763	9
2018-09-11	14668	Male	230	0	0	0	0	0	128	0.165644	32.1977	9
2018-09-12	14668	Male	230	0	0	0	0	0	129	0.167068	32.0632	9
2018-09-13	14668	Male	230	0	0	0	0	0	130	0.168491	31.9286	9
2018-09-14	14668	Male	230	0	0	0	0	0	131	0.140402	29.475	9
2018-09-15	14668	Male	230	0	0	0	0	0	132	0.130156	29.7829	9
2018-09-16	14668	Male	230	0	0	0	0	0	133	0.11991	30.0909	9
2018-09-17	14668	Male	230	0	0	0	0	0	134	0.085746	29.9618	9
2018-09-18	14668	Male	230	0	0	0	0	0	135	0.164164	29.8328	9
2018-09-19	14668	Male	230	0	0	0	0	0	136	0.242583	29.7038	9
2018-09-20	14668	Male	230	0	0	0	0	0	137	0.321001	29.5747	9
2018-09-21	14668	Male	230	0	0	0	0	0	138	0.22987	30.4957	9
2018-09-22	14668	Male	230	0	0	0	0	0	139	0.13874	31.4167	9
2018-09-23	14668	Male	230	0	0	0	0	0	140	0.141089	31.9284	9
2018-09-24	14668	Male	230	0	0	0	0	0	141	0.117007	30.4224	9
2018-09-25	14668	Male	230	0	0	0	0	0	142	0.144579	31.0329	9
2018-09-26	14668	Male	230	0	0	0	0	0	143	0.10121	29.7291	9
2018-09-27	14668	Male	230	149	1	22879	0	149	144	0.144531	29.3078	9
2018-09-28	14668	Male	230	21	1	2483	0	21	145	0.141427	30.0193	9
2018-05-12	15900	Male	200	61	1	7805	0	61	0	0.394872	22.74	5
2018-05-13	15900	Male	200	62	1	8553	0	62	1	0.457364	23.8865	5
2018-05-14	15900	Male	200	160	1	22303	0	160	2	0.428921	25.033	5
2018-05-15	15900	Male	200	65	1	11872	0	65	3	0.363629	25.5814	5
2018-05-16	15900	Male	200	133	1	24363	0	133	4	0.340776	26.2106	5
2018-05-17	15900	Male	200	73	1	11905	0	73	5	0.317924	26.8399	5
2018-05-18	15900	Male	200	106	1	14717	0	106	6	0.295072	26.2676	5
2018-05-19	15900	Male	200	59	1	10030	0	59	7	0.224811	25.2125	5
2018-05-20	15900	Male	200	100	1	15635	0	100	8	0.302754	25.7443	5
2018-05-21	15900	Male	200	118	1	22251	0	118	9	0.253903	26.2761	5
2018-05-22	15900	Male	200	64	1	9107	0	64	10	0.310344	27.5786	5
2018-05-23	15900	Male	200	56	1	9972	0	56	11	0.272916	26.7345	5
2018-05-24	15900	Male	200	128	1	22976	0	128	12	0.435236	28.7511	5
2018-05-25	15900	Male	200	153	1	24827	0	153	13	0.321958	27.2264	5
2018-05-26	15900	Male	200	70	1	12445	0	70	14	0.295463	25.7017	5
2018-05-27	15900	Male	200	213	1	36603	0	213	15	0.268968	27.3872	5
2018-05-28	15900	Male	200	121	1	20902	0	121	16	0.226658	28.3889	5
2018-05-29	15900	Male	200	130	1	22503	0	130	17	0.280499	25.94	5
2018-05-30	15900	Male	200	111	1	18835	0	111	18	0.248253	28.1525	5
2018-05-31	15900	Male	200	123	1	22375	0	123	19	0.301983	27.7763	5
2018-06-01	15900	Male	200	93	1	17760	0	93	20	0.302074	27.6472	6
2018-06-02	15900	Male	200	102	1	15769	0	102	21	0.302165	27.5182	6
2018-06-03	15900	Male	200	66	1	11296	0	66	22	0.302256	26.9627	6
2018-06-04	15900	Male	200	46	1	6882	0	46	23	0.302347	25.805	6
2018-06-05	15900	Male	200	24	1	3474	0	24	24	2.77338	24.9531	6
2018-06-06	15900	Male	200	110	1	16705	0	110	25	0.393701	24.5219	6
2018-06-07	15900	Male	200	84	1	17425	0	84	26	0.602744	24.3686	6
2018-06-08	15900	Male	200	55	1	8485	0	55	27	0.51575	24.7266	6
2018-06-09	15900	Male	200	97	1	24275	0	97	28	0.428755	26.1881	6
2018-06-10	15900	Male	200	100	1	22091	0	100	29	0.34176	27.6496	6
2018-06-11	15900	Male	200	159	1	31773	0	159	30	0.381041	26.7861	6
2018-06-12	15900	Male	200	1	0	0	0	1	31	0.420321	25.7796	6
2018-06-13	15900	Male	200	0	0	0	0	0	32	0.459602	24.7731	6
2018-06-14	15900	Male	200	0	0	0	0	0	33	0.498882	23.7666	6
2018-06-15	15900	Male	200	0	0	0	0	0	34	0.538163	22.7601	6
2018-06-16	15900	Male	200	0	0	0	0	0	35	0.785833	23.854	6
2018-06-17	15900	Male	200	2	1	95	0	2	36	0.742308	25.235	6
2018-06-18	15900	Male	200	0	0	0	0	0	37	0.698783	26.6161	6
2018-06-19	15900	Male	200	285	1	38052	0	285	38	0.655257	24.3578	6
2018-06-20	15900	Male	200	219	1	35526	0	219	39	0.351064	23.9228	6
2018-06-21	15900	Male	200	225	1	30823	0	225	40	0.531053	24.1092	6
2018-06-22	15900	Male	200	233	1	34393	0	233	41	0.162763	22.8301	6
2018-06-23	15900	Male	200	88	1	12527	0	88	42	0.507484	24.3124	6
2018-06-24	15900	Male	200	34	1	6685	0	34	43	0.46649	25.2659	6
2018-06-25	15900	Male	200	80	1	15498	0	80	44	1.04186	24.9971	6
2018-06-26	15900	Male	200	86	1	10601	0	86	45	0.401521	25.4138	6
2018-06-27	15900	Male	200	234	1	34251	0	234	46	0.346724	25.3825	6
2018-06-28	15900	Male	200	139	1	21480	0	139	47	0.383405	26.7345	6
2018-06-29	15900	Male	200	149	1	24269	0	149	48	0.352911	26.9861	6
2018-06-30	15900	Male	200	81	1	11967	0	81	49	0.415188	26.559	6
2018-07-01	15900	Male	200	127	1	19162	0	127	50	0.241831	28.3978	7
2018-07-02	15900	Male	200	154	1	29982	0	154	51	0.37144	27.1602	7
2018-07-03	15900	Male	200	83	1	14949	0	83	52	0.327005	27.5966	7
2018-07-04	15900	Male	200	86	1	10007	0	86	53	0.282571	28.0329	7
2018-07-05	15900	Male	200	75	1	7168	0	75	54	0.238136	28.0782	7
2018-07-06	15900	Male	200	51	1	8792	0	51	55	0.196296	28.1757	7
2018-07-07	15900	Male	200	35	1	5778	0	35	56	0.258941	28.8212	7
2018-05-12	15901	Female	280	67	1	12799	0	67	0	0.394872	22.74	5
2018-05-13	15901	Female	280	113	1	20090	0	113	1	0.457364	23.8865	5
2018-05-14	15901	Female	280	190	1	34836	0	190	2	0.428921	25.033	5
2018-05-15	15901	Female	280	166	1	32932	0	166	3	0.363629	25.5814	5
2018-05-16	15901	Female	280	130	1	25386	0	130	4	0.340776	26.2106	5
2018-05-17	15901	Female	280	232	1	46175	0	232	5	0.317924	26.8399	5
2018-05-18	15901	Female	280	107	1	21613	0	107	6	0.295072	26.2676	5
2018-05-19	15901	Female	280	95	1	20576	0	95	7	0.224811	25.2125	5
2018-05-20	15901	Female	280	199	1	37616	0	199	8	0.302754	25.7443	5
2018-05-21	15901	Female	280	317	1	62861	0	317	9	0.253903	26.2761	5
2018-05-22	15901	Female	280	203	1	42522	0	203	10	0.310344	27.5786	5
2018-05-23	15901	Female	280	235	1	47047	0	235	11	0.272916	26.7345	5
2018-05-24	15901	Female	280	209	1	39624	0	209	12	0.435236	28.7511	5
2018-05-25	15901	Female	280	180	1	37267	0	180	13	0.321958	27.2264	5
2018-05-26	15901	Female	280	251	1	49477	0	251	14	0.295463	25.7017	5
2018-05-27	15901	Female	280	158	1	31391	0	158	15	0.268968	27.3872	5
2018-05-28	15901	Female	280	201	1	41549	0	201	16	0.226658	28.3889	5
2018-05-29	15901	Female	280	78	1	16538	0	78	17	0.280499	25.94	5
2018-05-30	15901	Female	280	48	1	9768	0	48	18	0.248253	28.1525	5
2018-05-31	15901	Female	280	129	1	26487	0	129	19	0.301983	27.7763	5
2018-06-01	15901	Female	280	199	1	32892	0	199	20	0.302074	27.6472	6
2018-06-02	15901	Female	280	152	1	27456	0	152	21	0.302165	27.5182	6
2018-06-03	15901	Female	280	24	1	3569	0	24	22	0.302256	26.9627	6
2018-06-04	15901	Female	280	18	1	2191	0	18	23	0.302347	25.805	6
2018-06-05	15901	Female	280	99	1	13906	0	99	24	2.77338	24.9531	6
2018-06-06	15901	Female	280	25	1	4433	0	25	25	0.393701	24.5219	6
2018-06-07	15901	Female	280	103	1	18056	0	103	26	0.602744	24.3686	6
2018-06-08	15901	Female	280	67	1	15699	0	67	27	0.51575	24.7266	6
2018-06-09	15901	Female	280	3	1	275	0	3	28	0.428755	26.1881	6
2018-06-10	15901	Female	280	8	1	1724	0	8	29	0.34176	27.6496	6
2018-06-11	15901	Female	280	0	0	0	0	0	30	0.381041	26.7861	6
2018-06-12	15901	Female	280	0	0	0	0	0	31	0.420321	25.7796	6
2018-06-13	15901	Female	280	60	1	8709	0	60	32	0.459602	24.7731	6
2018-06-14	15901	Female	280	93	1	20459	0	93	33	0.498882	23.7666	6
2018-06-15	15901	Female	280	25	1	4805	0	25	34	0.538163	22.7601	6
2018-06-16	15901	Female	280	1	0	0	0	1	35	0.785833	23.854	6
2018-06-17	15901	Female	280	57	1	9790	0	57	36	0.742308	25.235	6
2018-06-18	15901	Female	280	65	1	11859	0	65	37	0.698783	26.6161	6
2018-06-19	15901	Female	280	78	1	14311	0	78	38	0.655257	24.3578	6
2018-06-20	15901	Female	280	43	1	8396	0	43	39	0.351064	23.9228	6
2018-06-21	15901	Female	280	118	1	22504	0	118	40	0.531053	24.1092	6
2018-06-22	15901	Female	280	114	1	24917	0	114	41	0.162763	22.8301	6
2018-06-23	15901	Female	280	48	1	6558	0	48	42	0.507484	24.3124	6
2018-06-24	15901	Female	280	117	1	27171	0	117	43	0.46649	25.2659	6
2018-06-25	15901	Female	280	133	1	23304	0	133	44	1.04186	24.9971	6
2018-06-26	15901	Female	280	49	1	13251	0	49	45	0.401521	25.4138	6
2018-06-27	15901	Female	280	36	1	4927	0	36	46	0.346724	25.3825	6
2018-06-28	15901	Female	280	64	1	10560	0	64	47	0.383405	26.7345	6
2018-06-29	15901	Female	280	6	1	795	0	6	48	0.352911	26.9861	6
2018-06-30	15901	Female	280	75	1	12393	0	75	49	0.415188	26.559	6
2018-07-01	15901	Female	280	99	1	22377	0	99	50	0.241831	28.3978	7
2018-07-02	15901	Female	280	57	1	13764	0	57	51	0.37144	27.1602	7
2018-07-03	15901	Female	280	20	1	5043	0	20	52	0.327005	27.5966	7
2018-05-13	15902	Male	200	15	1	471	0	15	0	0.457364	23.8865	5
2018-05-14	15902	Male	200	77	1	11502	0	77	1	0.428921	25.033	5
2018-05-15	15902	Male	200	43	1	6187	0	43	2	0.363629	25.5814	5
2018-05-16	15902	Male	200	58	1	10108	0	58	3	0.340776	26.2106	5
2018-05-17	15902	Male	200	112	1	20556	0	112	4	0.317924	26.8399	5
2018-05-18	15902	Male	200	172	1	33313	0	172	5	0.295072	26.2676	5
2018-05-19	15902	Male	200	158	1	25396	0	158	6	0.224811	25.2125	5
2018-05-20	15902	Male	200	86	1	15027	0	86	7	0.302754	25.7443	5
2018-05-21	15902	Male	200	74	1	13480	0	74	8	0.253903	26.2761	5
2018-05-22	15902	Male	200	114	1	18974	0	114	9	0.310344	27.5786	5
2018-05-23	15902	Male	200	50	1	7292	0	50	10	0.272916	26.7345	5
2018-05-24	15902	Male	200	112	1	18895	0	112	11	0.435236	28.7511	5
2018-05-25	15902	Male	200	115	1	20212	0	115	12	0.321958	27.2264	5
2018-05-26	15902	Male	200	86	1	15913	0	86	13	0.295463	25.7017	5
2018-05-27	15902	Male	200	101	1	17101	0	101	14	0.268968	27.3872	5
2018-05-28	15902	Male	200	91	1	16672	0	91	15	0.226658	28.3889	5
2018-05-29	15902	Male	200	104	1	17184	0	104	16	0.280499	25.94	5
2018-05-30	15902	Male	200	127	1	22134	0	127	17	0.248253	28.1525	5
2018-05-31	15902	Male	200	144	1	24892	0	144	18	0.301983	27.7763	5
2018-06-01	15902	Male	200	71	1	14154	0	71	19	0.302074	27.6472	6
2018-06-02	15902	Male	200	202	1	34045	0	202	20	0.302165	27.5182	6
2018-06-03	15902	Male	200	140	1	23281	0	140	21	0.302256	26.9627	6
2018-06-04	15902	Male	200	0	0	0	0	0	22	0.302347	25.805	6
2018-06-05	15902	Male	200	0	0	0	0	0	23	2.77338	24.9531	6
2018-06-06	15902	Male	200	55	1	7941	0	55	24	0.393701	24.5219	6
2018-06-07	15902	Male	200	0	0	0	0	0	25	0.602744	24.3686	6
2018-06-08	15902	Male	200	0	0	0	0	0	26	0.51575	24.7266	6
2018-06-09	15902	Male	200	0	0	0	0	0	27	0.428755	26.1881	6
2018-06-10	15902	Male	200	5	1	774	0	5	28	0.34176	27.6496	6
2018-06-11	15902	Male	200	57	1	9425	0	57	29	0.381041	26.7861	6
2018-06-12	15902	Male	200	13	1	1442	0	13	30	0.420321	25.7796	6
2018-06-13	15902	Male	200	0	0	0	0	0	31	0.459602	24.7731	6
2018-06-14	15902	Male	200	0	0	0	0	0	32	0.498882	23.7666	6
2018-06-15	15902	Male	200	0	0	0	0	0	33	0.538163	22.7601	6
2018-06-16	15902	Male	200	4	1	502	0	4	34	0.785833	23.854	6
2018-06-17	15902	Male	200	35	1	4244	0	35	35	0.742308	25.235	6
2018-06-18	15902	Male	200	0	0	0	0	0	36	0.698783	26.6161	6
2018-06-19	15902	Male	200	15	1	1657	0	15	37	0.655257	24.3578	6
2018-06-20	15902	Male	200	98	1	14171	0	98	38	0.351064	23.9228	6
2018-06-21	15902	Male	200	157	1	23149	0	157	39	0.531053	24.1092	6
2018-06-22	15902	Male	200	237	1	41377	0	237	40	0.162763	22.8301	6
2018-06-23	15902	Male	200	63	1	8134	0	63	41	0.507484	24.3124	6
2018-06-24	15902	Male	200	21	1	2686	0	21	42	0.46649	25.2659	6
2018-06-25	15902	Male	200	86	1	13975	0	86	43	1.04186	24.9971	6
2018-06-26	15902	Male	200	68	1	10119	0	68	44	0.401521	25.4138	6
2018-06-27	15902	Male	200	14	1	2118	0	14	45	0.346724	25.3825	6
2018-06-28	15902	Male	200	84	1	10766	0	84	46	0.383405	26.7345	6
2018-06-29	15902	Male	200	148	1	22718	0	148	47	0.352911	26.9861	6
2018-06-30	15902	Male	200	65	1	9947	0	65	48	0.415188	26.559	6
2018-07-01	15902	Male	200	36	1	6091	0	36	49	0.241831	28.3978	7
2018-07-02	15902	Male	200	99	1	15331	0	99	50	0.37144	27.1602	7
2018-07-03	15902	Male	200	41	1	7205	0	41	51	0.327005	27.5966	7
2018-07-04	15902	Male	200	0	0	0	0	0	52	0.282571	28.0329	7
2018-07-05	15902	Male	200	0	0	0	0	0	53	0.238136	28.0782	7
2018-07-06	15902	Male	200	0	0	0	0	0	54	0.196296	28.1757	7
2018-07-07	15902	Male	200	0	0	0	0	0	55	0.258941	28.8212	7
2018-07-08	15902	Male	200	0	0	0	0	0	56	0.200511	28.8666	7
2018-07-09	15902	Male	200	6	1	571	0	6	57	0.19977	29.5101	7
2018-07-10	15902	Male	200	26	1	4877	0	26	58	0.111781	29.23	7
2018-07-11	15902	Male	200	27	1	4593	0	27	59	0.148594	28.9498	7
2018-07-12	15902	Male	200	74	1	11407	0	74	60	0.185408	30.3739	7
2018-07-13	15902	Male	200	54	1	10005	0	54	61	0.199366	29.2827	7
2018-07-14	15902	Male	200	0	0	0	0	0	62	0.213324	29.6831	7
2018-07-15	15902	Male	200	19	1	2978	0	19	63	0.196371	29.1019	7
2018-07-16	15902	Male	200	18	1	3956	0	18	64	0.168945	28.7274	7
2018-07-17	15902	Male	200	27	1	3581	0	27	65	0.192224	29.2216	7
2018-07-18	15902	Male	200	45	1	5164	0	45	66	0.215504	29.7158	7
2018-07-19	15902	Male	200	133	1	24304	0	133	67	0.278315	29.3155	7
2018-07-20	15902	Male	200	135	1	19460	0	135	68	0.341127	28.9152	7
2018-07-21	15902	Male	200	29	1	4592	0	29	69	0.188322	29.5333	7
2018-07-22	15902	Male	200	80	1	15620	0	80	70	0.12689	29.7872	7
2018-07-23	15902	Male	200	79	1	12896	0	79	71	0.179775	29.1883	7
2018-07-24	15902	Male	200	11	1	1011	0	11	72	0.119249	27.6265	7
2018-07-25	15902	Male	200	0	0	0	0	0	73	0.286446	28.3004	7
2018-07-26	15902	Male	200	0	0	0	0	0	74	0.249123	28.3564	7
2018-07-27	15902	Male	200	0	0	0	0	0	75	0.2118	28.4123	7
2018-07-28	15902	Male	200	0	0	0	0	0	76	0.174477	28.5844	7
2018-07-29	15902	Male	200	0	0	0	0	0	77	0.172343	28.4313	7
2018-07-30	15902	Male	200	0	0	0	0	0	78	0.17021	29.6878	7
2018-07-31	15902	Male	200	18	1	2846	0	18	79	0.135457	30.3415	7
2018-08-01	15902	Male	200	59	1	10906	0	59	80	0.15813	29.225	8
2018-08-02	15902	Male	200	88	1	12714	0	88	81	0.143533	29.9369	8
2018-08-03	15902	Male	200	74	1	11235	0	74	82	0.214283	29.1593	8
2018-08-04	15902	Male	200	38	1	6139	0	38	83	0.205969	29.3226	8
2018-08-05	15902	Male	200	26	1	4176	0	26	84	0.197655	29.4859	8
2018-08-06	15902	Male	200	48	1	7292	0	48	85	0.189341	30.6218	8
2018-08-07	15902	Male	200	66	1	8551	0	66	86	0.179135	30.324	8
2018-08-08	15902	Male	200	109	1	15790	0	109	87	0.16893	30.0261	8
2018-08-09	15902	Male	200	119	1	16391	0	119	88	0.158724	29.7282	8
2018-08-10	15902	Male	200	16	1	4521	0	16	89	0.174474	29.047	8
2018-08-11	15902	Male	200	12	1	1963	0	12	90	0.190223	28.3658	8
2018-08-12	15902	Male	200	0	0	0	0	0	91	0.205973	29.5099	8
2018-08-13	15902	Male	200	0	0	0	0	0	92	0.177721	30.3465	8
2018-08-14	15902	Male	200	0	0	0	0	0	93	0.55864	29.7495	8
2018-08-15	15902	Male	200	0	0	0	0	0	94	0.174295	29.1525	8
2018-08-16	15902	Male	200	0	0	0	0	0	95	0.155381	29.76	8
2018-08-17	15902	Male	200	0	0	0	0	0	96	0.16706	29.5356	8
2018-08-18	15902	Male	200	0	0	0	0	0	97	0.127209	29.4611	8
2018-08-19	15902	Male	200	0	0	0	0	0	98	0.18366	30.5981	8
2018-08-20	15902	Male	200	0	0	0	0	0	99	0.176004	30.7332	8
2018-08-21	15902	Male	200	0	0	0	0	0	100	0.168347	30.8684	8
2018-08-22	15902	Male	200	0	0	0	0	0	101	0.16069	31.0036	8
2018-08-23	15902	Male	200	0	0	0	0	0	102	0.153034	31.1387	8
2018-08-24	15902	Male	200	0	0	0	0	0	103	0.148993	29.901	8
2018-08-25	15902	Male	200	0	0	0	0	0	104	0.131205	30.9021	8
2018-08-26	15902	Male	200	80	1	10658	0	80	105	0.154281	30.7414	8
2018-08-27	15902	Male	200	227	1	25208	0	227	106	0.157695	30.8017	8
2018-08-28	15902	Male	200	128	1	15724	0	128	107	0.161109	30.862	8
2018-08-29	15902	Male	200	146	1	19533	0	146	108	0.150899	30.848	8
2018-08-30	15902	Male	200	214	1	27991	0	214	109	0.140689	30.8339	8
2018-08-31	15902	Male	200	110	1	16085	0	110	110	0.13048	31.0897	8
2018-09-01	15902	Male	200	88	1	10871	0	88	111	0.255258	30.7924	9
2018-09-02	15902	Male	200	14	1	1246	0	14	112	0.131007	30.4952	9
2018-09-03	15902	Male	200	66	1	9971	0	66	113	0.117594	30.9003	9
2018-09-04	15902	Male	200	24	1	3370	0	24	114	0.138264	31.0298	9
2018-09-05	15902	Male	200	0	0	0	0	0	115	0.137469	31.3675	9
2018-09-06	15902	Male	200	0	0	0	0	0	116	0.136675	31.7051	9
2018-09-07	15902	Male	200	284	1	29221	0	284	117	0.135881	31.4729	9
2018-09-08	15902	Male	200	329	1	36094	0	329	118	0.135087	31.2407	9
2018-09-09	15902	Male	200	285	1	29467	0	285	119	0.134293	31.0085	9
2018-09-10	15902	Male	200	91	1	15335	0	91	120	0.133498	30.7763	9
2018-09-11	15902	Male	200	105	1	17026	0	105	121	0.165644	32.1977	9
2018-09-12	15902	Male	200	30	1	4894	0	30	122	0.167068	32.0632	9
2018-09-13	15902	Male	200	0	0	0	0	0	123	0.168491	31.9286	9
2018-09-14	15902	Male	200	0	0	0	0	0	124	0.140402	29.475	9
2018-09-15	15902	Male	200	0	0	0	0	0	125	0.130156	29.7829	9
2018-09-16	15902	Male	200	0	0	0	0	0	126	0.11991	30.0909	9
2018-09-17	15902	Male	200	0	0	0	0	0	127	0.085746	29.9618	9
2018-09-18	15902	Male	200	56	1	7006	0	56	128	0.164164	29.8328	9
2018-09-19	15902	Male	200	0	0	0	0	0	129	0.242583	29.7038	9
2018-09-20	15902	Male	200	0	0	0	0	0	130	0.321001	29.5747	9
2018-09-21	15902	Male	200	0	0	0	0	0	131	0.22987	30.4957	9
2018-09-22	15902	Male	200	0	0	0	0	0	132	0.13874	31.4167	9
2018-09-23	15902	Male	200	226	1	22565	0	226	133	0.141089	31.9284	9
2018-09-24	15902	Male	200	409	1	41993	0	409	134	0.117007	30.4224	9
2018-09-25	15902	Male	200	35	1	3986	0	35	135	0.144579	31.0329	9
2018-09-26	15902	Male	200	0	0	0	0	0	136	0.10121	29.7291	9
2018-09-27	15902	Male	200	0	0	0	0	0	137	0.144531	29.3078	9
2018-09-28	15902	Male	200	0	0	0	0	0	138	0.141427	30.0193	9
2018-09-29	15902	Male	200	0	0	0	0	0	139	0.138324	30.7309	9
2018-09-30	15902	Male	200	4	1	362	0	4	140	0.144224	30.5936	9
2018-10-01	15902	Male	200	0	0	0	0	0	141	0.143963	29.7783	10
2018-10-02	15902	Male	200	0	0	0	0	0	142	0.119403	30.9798	10
2018-10-03	15902	Male	200	0	0	0	0	0	143	0.121257	31.2469	10
2018-10-04	15902	Male	200	0	0	0	0	0	144	0.148443	31.1301	10
2018-10-05	15902	Male	200	0	0	0	0	0	145	0.114958	32.1944	10
2018-10-06	15902	Male	200	0	0	0	0	0	146	0.144615	31.469	10
2018-10-07	15902	Male	200	0	0	0	0	0	147	0.146493	30.7986	10
2018-10-08	15902	Male	200	0	0	0	0	0	148	0.148372	30.1282	10
2018-10-09	15902	Male	200	0	0	0	0	0	149	0.119436	29.7792	10
2018-10-10	15902	Male	200	0	0	0	0	0	150	0.123507	29.9055	10
2018-10-11	15902	Male	200	0	0	0	0	0	151	0.114244	30.0706	10
2018-10-12	15902	Male	200	0	0	0	0	0	152	0.164878	30.2357	10
2018-10-13	15902	Male	200	0	0	0	0	0	153	0.130118	28.9651	10
2018-10-14	15902	Male	200	0	0	0	0	0	154	0.0941297	29.3476	10
2018-10-15	15902	Male	200	0	0	0	0	0	155	0.139968	29.413	10
2018-10-16	15902	Male	200	0	0	0	0	0	156	0.105995	28.3429	10
2018-10-17	15902	Male	200	0	0	0	0	0	157	0.124492	28.927	10
2018-10-18	15902	Male	200	0	0	0	0	0	158	0.117232	28.4762	10
2018-10-19	15902	Male	200	0	0	0	0	0	159	0.104071	28.678	10
2018-10-20	15902	Male	200	203	1	18420	0	203	160	0.13998	28.9365	10
2018-10-21	15902	Male	200	110	1	14609	0	110	161	0.147637	28.8377	10
2018-10-22	15902	Male	200	59	1	8695	0	59	162	0.155295	28.7388	10
2018-10-23	15902	Male	200	2	1	273	0	2	163	0.162952	28.64	10
2018-10-24	15902	Male	200	0	0	0	0	0	164	0.170609	28.5411	10
2018-10-25	15902	Male	200	0	0	0	0	0	165	0.118559	28.5198	10
2018-10-26	15902	Male	200	60	1	7742	0	60	166	0.110855	28.3466	10
2018-10-27	15902	Male	200	13	1	1592	0	13	167	0.136786	28.0587	10
2018-10-28	15902	Male	200	0	0	0	0	0	168	0.12999	29.8032	10
2018-10-29	15902	Male	200	0	0	0	0	0	169	0.160678	29.5253	10
2018-10-30	15902	Male	200	0	0	0	0	0	170	0.116492	30.137	10
2018-10-31	15902	Male	200	170	1	23416	0	170	171	0.119441	28.8402	10
2018-11-01	15902	Male	200	33	1	5848	0	33	172	0.122391	27.5433	11
2018-11-02	15902	Male	200	71	1	7921	0	71	173	0.133087	27.7971	11
2018-11-03	15902	Male	200	93	1	11179	0	93	174	0.132082	27.6142	11
2018-11-04	15902	Male	200	443	1	40851	0	443	175	0.157516	28.0952	11
2018-11-05	15902	Male	200	247	1	30983	0	247	176	0.149088	29.2156	11
2018-11-06	15902	Male	200	13	1	2223	0	13	177	0.145724	28.4589	11
2018-11-07	15902	Male	200	0	0	0	0	0	178	0.151355	28.8192	11
2018-11-08	15902	Male	200	0	0	0	0	0	179	0.151799	28.3557	11
2018-11-09	15902	Male	200	0	0	0	0	0	180	0.152243	27.8922	11
2018-11-10	15902	Male	200	63	1	9642	0	63	181	0.131755	28.5067	11
2018-11-11	15902	Male	200	36	1	5934	0	36	182	0.111266	29.1211	11
2018-11-12	15902	Male	200	77	1	12124	0	77	183	0.141395	27.9721	11
2018-11-13	15902	Male	200	73	1	11413	0	73	184	0.150558	28.2383	11
2018-11-14	15902	Male	200	0	0	0	0	0	185	0.163341	27.4319	11
2018-11-15	15902	Male	200	436	1	39958	0	436	186	0.16786	28.6569	11
2018-11-16	15902	Male	200	430	1	46899	0	430	187	0.180096	22.9728	11
2018-11-17	15902	Male	200	406	1	38529	0	406	188	0.736923	25.0706	11
2018-11-18	15902	Male	200	157	1	20978	0	157	189	0.595919	27.1684	11
2018-11-19	15902	Male	200	88	1	14546	0	88	190	1.28924	27.6465	11
2018-11-20	15902	Male	200	108	1	10980	0	108	191	0.135748	28.1247	11
2018-11-21	15902	Male	200	203	1	18657	0	203	192	0.199925	28.6028	11
2018-11-22	15902	Male	200	231	1	22553	0	231	193	0.203097	29.0809	11
2018-11-23	15902	Male	200	150	1	20152	0	150	194	0.209129	26.8694	11
2018-11-24	15902	Male	200	99	1	11435	0	99	195	0.187091	27.0992	11
2018-11-25	15902	Male	200	164	1	19482	0	164	196	0.165052	27.3291	11
2018-11-26	15902	Male	200	331	1	33878	0	331	197	0.134968	26.4409	11
2018-11-27	15902	Male	200	287	1	32868	0	287	198	0.161199	26.7182	11
2018-11-28	15902	Male	200	248	1	29313	0	248	199	0.18743	26.9955	11
2018-11-29	15902	Male	200	62	1	6559	0	62	200	0.193397	27.2302	11
2018-11-30	15902	Male	200	30	1	3724	0	30	201	0.234095	26.7631	11
2018-12-01	15902	Male	200	0	0	0	0	0	202	0.179836	26.4746	12
2018-12-02	15902	Male	200	0	0	0	0	0	203	0.183713	26.4401	12
2018-12-03	15902	Male	200	296	1	36902	0	296	204	0.209534	26.0082	12
2018-12-04	15902	Male	200	238	1	35563	0	238	205	0.19352	26.2172	12
2018-12-05	15902	Male	200	178	1	24096	0	178	206	0.182774	26.2061	12
2018-12-06	15902	Male	200	70	1	8856	0	70	207	0.432776	26.0954	12
2018-12-07	15902	Male	200	201	1	24813	0	201	208	0.329187	25.9848	12
2018-12-08	15902	Male	200	308	1	37006	0	308	209	0.225597	25.8741	12
2018-12-09	15902	Male	200	243	1	31584	0	243	210	0.3179	26.1186	12
2018-12-10	15902	Male	200	208	1	33541	0	208	211	0.431388	25.0168	12
2018-12-11	15902	Male	200	171	1	32676	0	171	212	0.544876	23.915	12
2018-12-12	15902	Male	200	212	1	40006	0	212	213	0.461609	24.5782	12
2018-12-13	15902	Male	200	173	1	26286	0	173	214	0.378342	25.2414	12
2018-12-14	15902	Male	200	1	0	0	0	1	215	0.295075	25.9046	12
2018-12-15	15902	Male	200	4	1	71	0	4	216	0.305397	25.9327	12
2018-12-16	15902	Male	200	85	1	16786	0	85	217	0.31572	25.9609	12
2018-12-17	15902	Male	200	189	1	30068	0	189	218	0.326042	25.989	12
2018-12-18	15902	Male	200	80	1	11725	0	80	219	0.531095	25.595	12
2018-12-19	15902	Male	200	39	1	4803	0	39	220	0.489701	24.509	12
2018-12-20	15902	Male	200	1	0	0	0	1	221	0.550248	24.9562	12
2018-12-21	15902	Male	200	218	1	37552	0	218	222	0.642088	25.4034	12
2018-12-22	15902	Male	200	271	1	47134	0	271	223	1.07359	25.8506	12
2018-12-23	15902	Male	200	65	1	10101	0	65	224	2.31465	25.6452	12
2018-12-24	15902	Male	200	161	1	32508	0	161	225	0.235296	25.4397	12
2018-12-25	15902	Male	200	254	1	42816	0	254	226	0.465962	25.2342	12
2018-12-26	15902	Male	200	174	1	31722	0	174	227	0.584214	24.9893	12
2018-12-27	15902	Male	200	242	1	39013	0	242	228	0.702466	24.7443	12
2018-12-28	15902	Male	200	13	1	1122	0	13	229	1.88606	24.4385	12
2018-12-29	15902	Male	200	30	1	5148	0	30	230	0.312593	24.1327	12
2018-12-30	15902	Male	200	294	1	46830	0	294	231	0.415342	24.4805	12
2018-12-31	15902	Male	200	287	1	40803	0	287	232	0.387898	25.1068	12
2019-01-01	15902	Male	200	119	1	15105	0	119	233	0.870627	24.5715	1
2019-01-02	15902	Male	200	247	1	33811	0	247	234	1.35336	24.0362	1
2019-01-03	15902	Male	200	130	1	18031	0	130	235	1.83608	23.5009	1
2019-01-04	15902	Male	200	93	1	15519	0	93	236	1.06322	24.1627	1
2019-01-05	15902	Male	200	80	1	14031	0	80	237	0.290348	24.8245	1
2019-01-06	15902	Male	200	151	1	27293	0	151	238	0.267098	24.8822	1
2019-01-07	15902	Male	200	101	1	15286	0	101	239	0.243847	24.94	1
2019-01-08	15902	Male	200	214	1	31232	0	214	240	0.426089	24.8267	1
2019-01-09	15902	Male	200	89	1	18909	0	89	241	0.369818	25.4342	1
2019-01-10	15902	Male	200	92	1	23079	0	92	242	0.322525	24.6769	1
2019-01-11	15902	Male	200	101	1	21093	0	101	243	0.309285	24.7494	1
2019-01-12	15902	Male	200	114	1	23871	0	114	244	0.296044	24.8219	1
2019-01-13	15902	Male	200	100	1	15524	0	100	245	0.280388	24.9889	1
2019-01-14	15902	Male	200	63	1	8744	0	63	246	0.278905	24.9068	1
2019-01-15	15902	Male	200	124	1	21221	0	124	247	0.277422	24.8246	1
2019-01-16	15902	Male	200	49	1	7608	0	49	248	0.275939	24.7425	1
2019-01-17	15902	Male	200	138	1	19128	0	138	249	0.267753	24.43	1
2019-01-18	15902	Male	200	7	1	809	0	7	250	0.259566	24.1175	1
2019-01-19	15902	Male	200	0	0	0	0	0	251	0.25138	23.805	1
2019-01-20	15902	Male	200	0	0	0	0	0	252	0.297662	24.6231	1
2019-01-21	15902	Male	200	172	1	21536	0	172	253	0.256488	25.1278	1
2019-01-22	15902	Male	200	235	1	42992	0	235	254	0.191347	24.5464	1
2019-01-23	15902	Male	200	0	0	0	0	0	255	0.343783	24.3901	1
2019-01-24	15902	Male	200	133	1	19835	0	133	256	0.47195	23.7241	1
2019-01-25	15902	Male	200	0	0	0	0	0	257	0.35295	23.0581	1
2019-01-26	15902	Male	200	0	0	0	0	0	258	0.233951	22.3921	1
2019-01-27	15902	Male	200	164	1	24822	0	164	259	0.219097	22.8964	1
2019-01-28	15902	Male	200	186	1	37629	0	186	260	0.204242	23.4008	1
2019-01-29	15902	Male	200	226	1	47030	0	226	261	0.175942	23.9051	1
2019-01-30	15902	Male	200	40	1	6736	0	40	262	0.262053	24.4095	1
2017-05-28	16317	Male	210	29	1	1691	0	29	0	0.535948	24.1647	5
2017-05-29	16317	Male	210	3	1	189	0	3	1	0.524851	24.4451	5
2017-05-30	16317	Male	210	0	0	0	0	0	2	0.513754	24.7255	5
2017-05-31	16317	Male	210	72	1	5116	0	72	3	0.502656	25.2295	5
2017-06-01	16317	Male	210	100	1	6637	0	100	4	0.560562	24.118	6
2017-06-02	16317	Male	210	75	1	6436	0	75	5	0.641617	26.7333	6
2017-06-03	16317	Male	210	261	1	17891	0	261	6	0.643809	26.1424	6
2017-06-04	16317	Male	210	67	1	7552	0	67	7	0.674917	27.4228	6
2017-06-05	16317	Male	210	0	0	0	0	0	8	0.764149	27.0267	6
2017-06-06	16317	Male	210	125	1	10875	0	125	9	0.327082	27.509	6
2017-06-07	16317	Male	210	101	1	7624	0	101	10	0.91891	25.8194	6
2017-06-08	16317	Male	210	38	1	4577	0	38	11	10.6429	25.5736	6
2017-06-09	16317	Male	210	153	1	13639	0	153	12	0.631389	28.1049	6
2017-06-10	16317	Male	210	46	1	3628	0	46	13	0.215101	27.6138	6
2017-06-11	16317	Male	210	114	1	8710	0	114	14	0.251033	27.6022	6
2017-06-12	16317	Male	210	52	1	4826	0	52	15	0.237136	25.7757	6
2017-06-13	16317	Male	210	51	1	2723	0	51	16	0.865608	26.2192	6
2017-06-14	16317	Male	210	76	1	5157	0	76	17	0.839102	26.2985	6
2017-06-15	16317	Male	210	63	1	5045	0	63	18	0.812595	26.3779	6
2017-06-16	16317	Male	210	0	0	0	0	0	19	0.786088	24.9236	6
2017-06-17	16317	Male	210	0	0	0	0	0	20	0.864471	24.9894	6
2017-06-18	16317	Male	210	1	0	0	0	1	21	0.911976	27.2891	6
2017-06-19	16317	Male	210	0	0	0	0	0	22	0.300785	26.9449	6
2017-06-20	16317	Male	210	0	0	0	0	0	23	0.672406	24.9714	6
2017-06-21	16317	Male	210	0	0	0	0	0	24	1.90853	23.4328	6
2017-06-22	16317	Male	210	0	0	0	0	0	25	3.14465	23.4115	6
2017-06-23	16317	Male	210	49	1	3547	0	49	26	0.825349	24.2585	6
2017-06-24	16317	Male	210	38	1	4028	0	38	27	0.608842	24.2525	6
2017-06-25	16317	Male	210	0	0	0	0	0	28	0.392334	24.2466	6
2017-06-26	16317	Male	210	0	0	0	0	0	29	2.28385	23.981	6
2017-06-27	16317	Male	210	2	1	113	0	2	30	1.42374	25.3493	6
2017-06-28	16317	Male	210	0	0	0	0	0	31	0.668992	26.2972	6
2017-06-29	16317	Male	210	0	0	0	0	0	32	2.01076	23.9083	6
2017-06-30	16317	Male	210	0	0	0	0	0	33	1.91162	24.2913	6
2017-07-01	16317	Male	210	0	0	0	0	0	34	1.81248	24.6743	7
2017-07-02	16317	Male	210	0	0	0	0	0	35	1.71334	27.0609	7
2017-07-03	16317	Male	210	0	0	0	0	0	36	2.63749	27.5104	7
2017-07-04	16317	Male	210	38	1	4533	0	38	37	1.39619	27.2568	7
2017-07-05	16317	Male	210	0	0	0	0	0	38	0.494109	26.8304	7
2017-07-06	16317	Male	210	0	0	0	0	0	39	0.237827	24.5542	7
2017-07-07	16317	Male	210	0	0	0	0	0	40	0.29272	28.1916	7
2017-07-08	16317	Male	210	0	0	0	0	0	41	0.351729	26.7444	7
2017-07-09	16317	Male	210	0	0	0	0	0	42	0.410738	27.984	7
2017-07-10	16317	Male	210	0	0	0	0	0	43	0.381218	27.2131	7
2017-07-11	16317	Male	210	1	0	0	0	1	44	0.351697	27.8078	7
2017-07-12	16317	Male	210	19	1	1298	0	19	45	0.250562	28.3581	7
2017-07-13	16317	Male	210	5	1	132	0	5	46	0.220857	27.4571	7
2017-07-14	16317	Male	210	106	1	8470	0	106	47	0.23753	28.2056	7
2017-07-15	16317	Male	210	306	1	26931	0	306	48	0.293587	28.0707	7
2017-07-16	16317	Male	210	200	1	14441	0	200	49	0.288196	27.8025	7
2017-07-17	16317	Male	210	198	1	16087	0	198	50	0.282804	27.5343	7
2017-07-18	16317	Male	210	178	1	13897	0	178	51	0.277413	29.5075	7
2017-07-19	16317	Male	210	15	1	854	0	15	52	0.214765	28.455	7
2017-07-20	16317	Male	210	67	1	6279	0	67	53	0.206398	29.4102	7
2017-07-21	16317	Male	210	131	1	9743	0	131	54	0.206334	30.2195	7
2017-07-22	16317	Male	210	231	1	20266	0	231	55	0.132806	30.3891	7
2017-07-23	16317	Male	210	209	1	19192	0	209	56	0.231283	30.5586	7
2017-07-24	16317	Male	210	111	1	8562	0	111	57	0.219108	29.1429	7
2017-07-25	16317	Male	210	98	1	7305	0	98	58	0.206932	29.2672	7
2017-07-26	16317	Male	210	14	1	1384	0	14	59	0.317318	29.8513	7
2017-07-27	16317	Male	210	45	1	3542	0	45	60	0.151435	29.8305	7
2017-07-28	16317	Male	210	5	1	111	0	5	61	0.155905	29.8096	7
2017-07-29	16317	Male	210	288	1	19781	0	288	62	0.160036	28.8441	7
2017-07-30	16317	Male	210	209	1	15672	0	209	63	0.183437	30.1521	7
2017-07-31	16317	Male	210	462	1	35253	0	462	64	0.186606	29.8435	7
2017-08-01	16317	Male	210	575	1	41862	0	575	65	0.192463	29.2651	8
2017-08-02	16317	Male	210	726	1	41711	0	726	66	0.19832	28.6867	8
2017-08-03	16317	Male	210	875	1	49753	0	875	67	0.204177	30.853	8
2017-08-04	16317	Male	210	876	1	45825	0	876	68	0.205781	29.7664	8
2017-08-05	16317	Male	210	1	0	0	0	1	69	0.201622	29.7575	8
2017-08-06	16317	Male	210	65	1	3289	0	65	70	0.202433	29.7124	8
2017-08-07	16317	Male	210	702	1	37805	0	702	71	0.203244	29.6672	8
2017-08-08	16317	Male	210	734	1	47310	0	734	72	0.143339	31.3231	8
2017-08-09	16317	Male	210	840	1	53677	0	840	73	0.15976	29.7024	8
2017-08-10	16317	Male	210	933	1	57048	0	933	74	0.17618	29.6598	8
2017-08-11	16317	Male	210	920	1	57495	0	920	75	0.1614	29.6172	8
2017-08-12	16317	Male	210	158	1	20182	0	158	76	0.146619	29.5746	8
2017-08-13	16317	Male	210	60	1	5141	0	60	77	0.131838	29.5321	8
2017-08-14	16317	Male	210	28	1	3193	0	28	78	0.125576	30.1464	8
2017-08-15	16317	Male	210	86	1	6617	0	86	79	0.0840043	30.0538	8
2017-08-16	16317	Male	210	22	1	1274	0	22	80	0.180561	29.9612	8
2017-08-17	16317	Male	210	867	1	38407	0	867	81	0.169041	29.8786	8
2017-08-18	16317	Male	210	918	1	49635	0	918	82	0.157521	29.796	8
2017-08-19	16317	Male	210	27	1	2091	0	27	83	0.146	29.7028	8
2017-08-20	16317	Male	210	829	1	35053	0	829	84	0.13448	29.6097	8
2017-08-21	16317	Male	210	1064	1	50126	0	1064	85	0.145724	30.3391	8
2017-08-22	16317	Male	210	1020	1	49346	0	1020	86	0.1307	30.3465	8
2017-08-23	16317	Male	210	926	1	43804	0	926	87	0.146508	29.9849	8
2017-08-24	16317	Male	210	1039	1	47105	0	1039	88	0.157403	29.5237	8
2017-08-25	16317	Male	210	1042	1	53017	0	1042	89	0.223594	30.4177	8
2017-08-26	16317	Male	210	1075	1	52896	0	1075	90	0.14297	29.9633	8
2017-08-27	16317	Male	210	1066	1	48767	0	1066	91	0.0997943	31.2278	8
2017-08-28	16317	Male	210	1154	1	48119	0	1154	92	0.118364	31.4788	8
2017-08-29	16317	Male	210	1035	1	44835	0	1035	93	0.136933	31.7297	8
2017-08-30	16317	Male	210	800	1	37578	0	800	94	0.146519	29.82	8
2017-08-31	16317	Male	210	53	1	4344	0	53	95	0.156104	27.9102	8
2017-09-01	16317	Male	210	2	1	160	0	2	96	0.165689	26.0005	9
2017-09-02	16317	Male	210	0	0	0	0	0	97	0.169327	27.4959	9
2017-09-03	16317	Male	210	1	0	0	0	1	98	0.172965	28.9913	9
2017-09-04	16317	Male	210	0	0	0	0	0	99	1.33128	29.3185	9
2017-09-05	16317	Male	210	6	1	364	0	6	100	5.13126	29.2268	9
2017-09-06	16317	Male	210	19	1	1835	0	19	101	0.162216	29.1151	9
2017-09-07	16317	Male	210	17	1	2075	0	17	102	0.148303	27.6104	9
2017-09-08	16317	Male	210	0	0	0	0	0	103	0.326639	28.4923	9
2017-09-09	16317	Male	210	0	0	0	0	0	104	0.267131	30.995	9
2017-09-10	16317	Male	210	0	0	0	0	0	105	0.185366	28.7957	9
2017-09-11	16317	Male	210	0	0	0	0	0	106	0.203685	29.7579	9
2017-09-12	16317	Male	210	0	0	0	0	0	107	0.228513	29.9813	9
2017-09-13	16317	Male	210	0	0	0	0	0	108	0.163261	30.532	9
2017-09-14	16317	Male	210	0	0	0	0	0	109	0.158035	29.9836	9
2017-09-15	16317	Male	210	0	0	0	0	0	110	0.346146	30.5975	9
2017-09-16	16317	Male	210	0	0	0	0	0	111	0.229481	30.2245	9
2017-09-17	16317	Male	210	0	0	0	0	0	112	0.112816	29.8515	9
2017-09-18	16317	Male	210	0	0	0	0	0	113	0.195672	29.4785	9
2017-09-19	16317	Male	210	0	0	0	0	0	114	0.278529	29.1055	9
2017-09-20	16317	Male	210	0	0	0	0	0	115	0.225712	29.4952	9
2017-09-21	16317	Male	210	0	0	0	0	0	116	0.194009	30.1604	9
2017-09-22	16317	Male	210	0	0	0	0	0	117	0.162307	30.1982	9
2017-09-23	16317	Male	210	0	0	0	0	0	118	0.146819	28.8323	9
2017-09-24	16317	Male	210	0	0	0	0	0	119	0.146948	29.1758	9
2017-09-25	16317	Male	210	0	0	0	0	0	120	0.158007	28.0314	9
2017-09-26	16317	Male	210	0	0	0	0	0	121	0.169067	26.8869	9
2017-09-27	16317	Male	210	0	0	0	0	0	122	0.170603	27.6758	9
2017-09-28	16317	Male	210	0	0	0	0	0	123	0.145114	30.2566	9
2017-09-29	16317	Male	210	0	0	0	0	0	124	0.14573	29.3128	9
2017-09-30	16317	Male	210	0	0	0	0	0	125	0.180009	30.3439	9
2017-10-01	16317	Male	210	0	0	0	0	0	126	0.135637	30.4771	10
2017-10-02	16317	Male	210	0	0	0	0	0	127	0.14778	29.8001	10
2017-10-03	16317	Male	210	0	0	0	0	0	128	0.178934	29.9854	10
2017-10-04	16317	Male	210	0	0	0	0	0	129	0.172222	30.1218	10
2017-10-05	16317	Male	210	0	0	0	0	0	130	0.16551	30.2583	10
2017-10-06	16317	Male	210	0	0	0	0	0	131	0.158799	30.3947	10
2017-10-07	16317	Male	210	0	0	0	0	0	132	0.137908	30.4904	10
2017-10-08	16317	Male	210	0	0	0	0	0	133	0.148938	29.0721	10
2017-10-09	16317	Male	210	0	0	0	0	0	134	0.169504	29.1766	10
2017-10-10	16317	Male	210	0	0	0	0	0	135	0.18504	29.1856	10
2017-10-11	16317	Male	210	0	0	0	0	0	136	0.197138	29.6254	10
2017-10-12	16317	Male	210	0	0	0	0	0	137	0.152069	30.262	10
2017-10-13	16317	Male	210	0	0	0	0	0	138	0.152207	30.659	10
2017-10-14	16317	Male	210	0	0	0	0	0	139	0.132435	30.8881	10
2017-10-15	16317	Male	210	0	0	0	0	0	140	0.148995	30.4291	10
2017-10-16	16317	Male	210	0	0	0	0	0	141	0.147055	31.0762	10
2017-10-17	16317	Male	210	0	0	0	0	0	142	0.164691	30.8528	10
2017-10-18	16317	Male	210	0	0	0	0	0	143	0.180902	31.9527	10
2017-10-19	16317	Male	210	0	0	0	0	0	144	0.166296	31.009	10
2017-10-20	16317	Male	210	0	0	0	0	0	145	0.155003	30.5389	10
2017-10-21	16317	Male	210	0	0	0	0	0	146	0.143709	30.0688	10
2017-10-22	16317	Male	210	0	0	0	0	0	147	0.13317	29.7579	10
2017-10-23	16317	Male	210	0	0	0	0	0	148	0.145206	29.5683	10
2017-10-24	16317	Male	210	0	0	0	0	0	149	0.167678	29.5196	10
2017-10-25	16317	Male	210	0	0	0	0	0	150	0.176262	29.3649	10
2017-10-26	16317	Male	210	0	0	0	0	0	151	0.181706	30.1968	10
2017-10-27	16317	Male	210	0	0	0	0	0	152	0.20946	30.3144	10
2017-10-28	16317	Male	210	0	0	0	0	0	153	0.179399	29.937	10
2017-10-29	16317	Male	210	0	0	0	0	0	154	0.194746	29.9773	10
2017-10-30	16317	Male	210	0	0	0	0	0	155	0.161291	29.7774	10
2017-10-31	16317	Male	210	0	0	0	0	0	156	0.188832	30.2278	10
2017-11-01	16317	Male	210	0	0	0	0	0	157	0.18045	29.7191	11
2017-11-02	16317	Male	210	0	0	0	0	0	158	0.182709	28.8295	11
[truncated: 3,392 more rows]
